# Supplementary material for: Exploration of the genetic landscape of bacterial dsDNA viruses reveals an ANI gap amid extensive mosaicism
Source: mSystems. 2025 Jan 29;10(2):e01661-24. doi: 10.1128/msystems.01661-24 (PMC11834439; doi:10.1128/msystems.01661-24)
Supplement: Supplemental Tables — Tables S1 to S4. [file msystems.01661-24-s0002.xlsx]

## Sheet: Sup. Table Legends
Legends to all following supplementary Tables:
Supplementary Table 1	RefSeq500 dataset (see Methods)
Supplementary Table 2	RefSeq dataset (see Methods)
Supplementary Table 3	Inphared dataset (see Methods)
Supplementary Table 4	ICTV dataset (see Methods)

## Sheet: Sup. Table 1
Supplementary Table 1: RefSeq500 dataset
Accession	Description	Classification	Genome Length (bp)	Jumbophage	molGC (%)	Molecule	Modification Date	Number CDS	Positive Strand (%)	Negative Strand (%)	Coding Capacity (%)	Low Coding Capacity Warning	tRNAs	Host	Lowest Taxa	Genus	Sub-family	Family	Order	Class	Phylum	Kingdom	Realm	Baltimore Group	Genbank Division	Isolation Host (beware inconsistent and nonsense values)	checkv_quality	miuvig_quality	completeness	completeness_method	bacphlip_virulent_score	Bacphlip_confidence	Ictv_id	is_in_ictv	is_on_exclusion_list	is_refseq
NC_019516	Cyanophage S-TIM5	Cyanophage S-TIM5 Aurunvirus STIM5 Aurunvirus Caudoviricetes Uroviricota Heunggongvirae Duplodnaviria Viruses	172474	FALSE	40.942	DNA	2022-07-22	179	77.095	22.905	89.9359		10	Synechococcus	Aurunvirus	Aurunvirus	Unclassified	Unclassified	Unclassified	Caudoviricetes	Uroviricota	Heunggongvirae	Duplodnaviria	Group I	PHG	Parasynechococcus marenigrum WH 8102	High-quality	High-quality	100	AAI-based (high-confidence)	0.725	medium_confidence_prediction		FALSE	FALSE	TRUE
NC_031230	Gordonia phage Yvonnetastic	Gordonia phage Yvonnetastic Gordonia virus Yvonnetastic Yvonnevirus Caudoviricetes Uroviricota Heunggongvirae Duplodnaviria Viruses	98136	FALSE	59.749	DNA	2022-05-27	178	75.8427	24.1573	90.2594		7	Gordonia	Yvonnevirus	Yvonnevirus	Unclassified	Unclassified	Unclassified	Caudoviricetes	Uroviricota	Heunggongvirae	Duplodnaviria	Group I	PHG	Unspecified	High-quality	High-quality	100	AAI-based (high-confidence)	0	high_confidence_prediction	NC_031230	TRUE	FALSE	TRUE
NC_030698	Gordonia phage Soups	Gordonia phage Soups Soupsvirus Caudoviricetes Uroviricota Heunggongvirae Duplodnaviria Viruses	52924	FALSE	61.864	DNA	2022-05-27	93	36.5591	63.4409	87.979		4	Gordonia	Soupsvirus	Soupsvirus	Unclassified	Unclassified	Unclassified	Caudoviricetes	Uroviricota	Heunggongvirae	Duplodnaviria	Group I	PHG	Unspecified	High-quality	High-quality	100	AAI-based (high-confidence)	0	high_confidence_prediction	NC_030698	TRUE	FALSE	TRUE
NC_029098	Streptomyces phage Jay2Jay	Streptomyces phage Jay2Jay Samistivirus jay2jay Samistivirus Boydwoodruffvirinae Caudoviricetes Uroviricota Heunggongvirae Duplodnaviria Viruses	133531	FALSE	49.497	DNA	2022-05-27	217	76.0369	23.9631	84.9473		43	Streptomyces	Samistivirus	Samistivirus	Boydwoodruffvirinae	Unclassified	Unclassified	Caudoviricetes	Uroviricota	Heunggongvirae	Duplodnaviria	Group I	PHG	Unspecified	Complete	High-quality	100	DTR (high-confidence)	0.975	high_confidence_prediction	NC_029098	TRUE	FALSE	TRUE
NC_028976	Streptomyces phage Izzy	Streptomyces phage Izzy Likavirus Arquatrovirinae Caudoviricetes Uroviricota Heunggongvirae Duplodnaviria Viruses	50113	FALSE	65.911	DNA	2022-05-27	71	61.9718	38.0282	88.043		0	Streptomyces	Likavirus	Likavirus	Arquatrovirinae	Unclassified	Unclassified	Caudoviricetes	Uroviricota	Heunggongvirae	Duplodnaviria	Group I	PHG	Unspecified	High-quality	High-quality	98.85	AAI-based (high-confidence)	0.0125	high_confidence_prediction	NC_028976	TRUE	FALSE	TRUE
NC_028892	Streptomyces phage Caliburn	Streptomyces phage Caliburn Likavirus Arquatrovirinae Caudoviricetes Uroviricota Heunggongvirae Duplodnaviria Viruses	49949	FALSE	66.194	DNA	2022-05-27	70	61.4286	38.5714	88.3681		0	Streptomyces	Likavirus	Likavirus	Arquatrovirinae	Unclassified	Unclassified	Caudoviricetes	Uroviricota	Heunggongvirae	Duplodnaviria	Group I	PHG	Unspecified	High-quality	High-quality	98.41	AAI-based (high-confidence)	0.05	high_confidence_prediction	NC_028892	TRUE	FALSE	TRUE
NC_028878	Mycobacterium phage Archie	Mycobacterium phage Archie Faithunavirus archie Faithunavirus Lclasvirinae Vilmaviridae Caudoviricetes Uroviricota Heunggongvirae Duplodnaviria Viruses	76271	FALSE	58.722	DNA	2022-05-27	121	78.5124	21.4876	90.1548		11	Mycobacterium	Faithunavirus	Faithunavirus	Lclasvirinae	Vilmaviridae	Unclassified	Caudoviricetes	Uroviricota	Heunggongvirae	Duplodnaviria	Group I	PHG	Unspecified	High-quality	High-quality	100	AAI-based (high-confidence)	0	high_confidence_prediction	NC_028878	TRUE	FALSE	TRUE
NC_028861	Mycobacterium phage FlagStaff	Mycobacterium phage FlagStaff Avocadovirus flagstaff Avocadovirus Gclasvirinae Caudoviricetes Uroviricota Heunggongvirae Duplodnaviria Viruses	44576	FALSE	68.521	DNA	2022-05-27	60	100	0	93.2879		1	Mycobacterium	Avocadovirus	Avocadovirus	Gclasvirinae	Unclassified	Unclassified	Caudoviricetes	Uroviricota	Heunggongvirae	Duplodnaviria	Group I	PHG	Unspecified	High-quality	High-quality	99.5	AAI-based (high-confidence)	0.4625	low_confidence_prediction	NC_028861	TRUE	FALSE	TRUE
NC_028852	Mycobacterium phage Equemioh13	Mycobacterium phage Equemioh13 Turbidovirus Caudoviricetes Uroviricota Heunggongvirae Duplodnaviria Viruses	53042	FALSE	63.506	DNA	2022-05-27	88	36.3636	63.6364	88.6675		1	Mycobacterium	Turbidovirus	Turbidovirus	Unclassified	Unclassified	Unclassified	Caudoviricetes	Uroviricota	Heunggongvirae	Duplodnaviria	Group I	PHG	Unspecified	High-quality	High-quality	100	AAI-based (high-confidence)	0	high_confidence_prediction		FALSE	FALSE	TRUE
NC_028843	Mycobacterium phage Lolly9	Mycobacterium phage Lolly9 Lumosvirus lolly9 Lumosvirus Lclasvirinae Vilmaviridae Caudoviricetes Uroviricota Heunggongvirae Duplodnaviria Viruses	75816	FALSE	59.316	DNA	2022-05-27	112	80.3571	19.6429	87.9841		11	Mycobacterium	Lumosvirus	Lumosvirus	Lclasvirinae	Vilmaviridae	Unclassified	Caudoviricetes	Uroviricota	Heunggongvirae	Duplodnaviria	Group I	PHG	Unspecified	High-quality	High-quality	99.73	AAI-based (high-confidence)	0	high_confidence_prediction	NC_028843	TRUE	FALSE	TRUE
NC_028810	Mycobacterium phage Rufus	Mycobacterium phage Rufus Fromanvirus Caudoviricetes Uroviricota Heunggongvirae Duplodnaviria Viruses	52357	FALSE	63.854	DNA	2022-05-27	85	42.3529	57.6471	90.1312		0	Mycobacterium	Fromanvirus	Fromanvirus	Unclassified	Unclassified	Unclassified	Caudoviricetes	Uroviricota	Heunggongvirae	Duplodnaviria	Group I	PHG	Unspecified	High-quality	High-quality	100	AAI-based (high-confidence)	0	high_confidence_prediction		FALSE	FALSE	TRUE
NC_028791	Mycobacterium phage MOOREtheMARYer	Mycobacterium phage MOOREtheMARYer Pinnievirus moorethemaryer Pinnievirus Gclasvirinae Caudoviricetes Uroviricota Heunggongvirae Duplodnaviria Viruses	44492	FALSE	68.581	DNA	2022-05-27	65	100	0	95.1474		0	Mycobacterium	Pinnievirus	Pinnievirus	Gclasvirinae	Unclassified	Unclassified	Caudoviricetes	Uroviricota	Heunggongvirae	Duplodnaviria	Group I	PHG	Unspecified	High-quality	High-quality	99.38	AAI-based (high-confidence)	0	high_confidence_prediction	NC_028791	TRUE	FALSE	TRUE
NC_028778	Mycobacterium phage Snenia	Mycobacterium phage Snenia Lumosvirus Lclasvirinae Vilmaviridae Caudoviricetes Uroviricota Heunggongvirae Duplodnaviria Viruses	75626	FALSE	59.276	DNA	2022-05-27	113	79.646	20.354	87.2716		10	Mycobacterium	Lumosvirus	Lumosvirus	Lclasvirinae	Vilmaviridae	Unclassified	Caudoviricetes	Uroviricota	Heunggongvirae	Duplodnaviria	Group I	PHG	Unspecified	High-quality	High-quality	99.48	AAI-based (high-confidence)	0	high_confidence_prediction		FALSE	FALSE	TRUE
NC_027627	Propionibacterium phage Solid	Propionibacterium phage Solid Pahexavirus Caudoviricetes Uroviricota Heunggongvirae Duplodnaviria Viruses	29440	FALSE	53.916	DNA	2022-05-27	42	50	50	88.1963		0	Propionibacterium	Pahexavirus	Pahexavirus	Unclassified	Unclassified	Unclassified	Caudoviricetes	Uroviricota	Heunggongvirae	Duplodnaviria	Group I	PHG	Unspecified	High-quality	High-quality	99.94	AAI-based (high-confidence)	0.875	medium_confidence_prediction	NC_027627	TRUE	FALSE	TRUE
NC_026590	Mycobacterium phage Gaia	Mycobacterium phage Gaia Gaiavirus Caudoviricetes Uroviricota Heunggongvirae Duplodnaviria Viruses	90460	FALSE	56.831	DNA	2022-05-27	155	67.7419	32.2581	85.7639		3	Mycobacterium	Gaiavirus	Gaiavirus	Unclassified	Unclassified	Unclassified	Caudoviricetes	Uroviricota	Heunggongvirae	Duplodnaviria	Group I	PHG	Unspecified	High-quality	High-quality	100	AAI-based (high-confidence)	0.0125	high_confidence_prediction	NC_026590	TRUE	FALSE	TRUE
NC_024371	Mycobacterium phage Damien	Mycobacterium phage Damien Konstantinevirus Caudoviricetes Uroviricota Heunggongvirae Duplodnaviria Viruses	68386	FALSE	57.604	DNA	2022-05-27	83	98.7952	1.20482	88.8033		0	Mycobacterium	Konstantinevirus	Konstantinevirus	Unclassified	Unclassified	Unclassified	Caudoviricetes	Uroviricota	Heunggongvirae	Duplodnaviria	Group I	PHG	Unspecified	High-quality	High-quality	98.42	AAI-based (high-confidence)	1	high_confidence_prediction		FALSE	FALSE	TRUE
NC_024209	Mycobacterium phage Hawkeye	Mycobacterium phage Hawkeye Hawkeyevirus Dclasvirinae Caudoviricetes Uroviricota Heunggongvirae Duplodnaviria Viruses	67383	FALSE	57.05	DNA	2022-05-27	92	95.6522	4.34783	91.9861		0	Mycobacterium	Hawkeyevirus	Hawkeyevirus	Dclasvirinae	Unclassified	Unclassified	Caudoviricetes	Uroviricota	Heunggongvirae	Duplodnaviria	Group I	PHG	Unspecified	High-quality	High-quality	100	AAI-based (high-confidence)	0.5125	low_confidence_prediction	NC_024209	TRUE	FALSE	TRUE
NC_024148	Mycobacterium phage Phantastic	Mycobacterium phage Phantastic Veracruzvirus phantastic Veracruzvirus Caudoviricetes Uroviricota Heunggongvirae Duplodnaviria Viruses	50101	FALSE	63.805	DNA	2022-05-27	83	36.1446	63.8554	90.2597		1	Mycobacterium	Veracruzvirus	Veracruzvirus	Unclassified	Unclassified	Unclassified	Caudoviricetes	Uroviricota	Heunggongvirae	Duplodnaviria	Group I	PHG	Unspecified	High-quality	High-quality	100	AAI-based (high-confidence)	0	high_confidence_prediction	NC_024148	TRUE	FALSE	TRUE
NC_023705	Mycobacterium phage Liefie	Mycobacterium phage Liefie Liefievirus Gclasvirinae Caudoviricetes Uroviricota Heunggongvirae Duplodnaviria Viruses	41650	FALSE	66.783	DNA	2022-05-27	59	96.6102	3.38983	95.4742		0	Mycobacterium	Liefievirus	Liefievirus	Gclasvirinae	Unclassified	Unclassified	Caudoviricetes	Uroviricota	Heunggongvirae	Duplodnaviria	Group I	PHG	Unspecified	High-quality	High-quality	96.82	AAI-based (high-confidence)	0	high_confidence_prediction	NC_023705	TRUE	FALSE	TRUE
NC_023600	Mycobacterium phage Jolie1	Mycobacterium phage Jolie1 Bclasvirinae Caudoviricetes Uroviricota Heunggongvirae Duplodnaviria Viruses	71058	FALSE	69.877	DNA	2022-05-27	95	50.5263	49.4737	95.0013		0	Mycobacterium	Bclasvirinae	Unclassified	Bclasvirinae	Unclassified	Unclassified	Caudoviricetes	Uroviricota	Heunggongvirae	Duplodnaviria	Group I	PHG	Unspecified	High-quality	High-quality	99.86	AAI-based (high-confidence)	1	high_confidence_prediction	NC_023600	TRUE	FALSE	TRUE
NC_022062	Mycobacterium phage Trouble	Mycobacterium phage Trouble Fromanvirus Caudoviricetes Uroviricota Heunggongvirae Duplodnaviria Viruses	52102	FALSE	63.602	DNA	2022-05-27	86	46.5116	53.4884	89.5589		0	Mycobacterium	Fromanvirus	Fromanvirus	Unclassified	Unclassified	Unclassified	Caudoviricetes	Uroviricota	Heunggongvirae	Duplodnaviria	Group I	PHG	Unspecified	High-quality	High-quality	100	AAI-based (high-confidence)	0	high_confidence_prediction		FALSE	FALSE	TRUE
NC_022054	Mycobacterium phage Muddy	Mycobacterium phage Muddy Mapvirus Caudoviricetes Uroviricota Heunggongvirae Duplodnaviria Viruses	48228	FALSE	58.827	DNA	2022-05-27	66	75.7576	24.2424	91.8014		0	Mycobacterium	Mapvirus	Mapvirus	Unclassified	Unclassified	Unclassified	Caudoviricetes	Uroviricota	Heunggongvirae	Duplodnaviria	Group I	PHG	Unspecified	High-quality	High-quality	100	AAI-based (high-confidence)	0.925	medium_confidence_prediction		FALSE	FALSE	TRUE
NC_021304	Streptomyces phage Sujidade	Streptomyces phage Sujidade Likavirus Arquatrovirinae Caudoviricetes Uroviricota Heunggongvirae Duplodnaviria Viruses	51552	FALSE	65.706	DNA	2022-05-27	75	62.6667	37.3333	90.5959		0	Streptomyces	Likavirus	Likavirus	Arquatrovirinae	Unclassified	Unclassified	Caudoviricetes	Uroviricota	Heunggongvirae	Duplodnaviria	Group I	PHG	Unspecified	High-quality	High-quality	100	AAI-based (high-confidence)	0.05	high_confidence_prediction	NC_021304	TRUE	FALSE	TRUE
NC_019414	Streptomyces phage R4	Streptomyces phage R4 Arequatrovirus Arquatrovirinae Caudoviricetes Uroviricota Heunggongvirae Duplodnaviria Viruses	51071	FALSE	66.962	DNA	2022-05-27	79	56.962	43.038	89.4852		1	Streptomyces	Arequatrovirus	Arequatrovirus	Arquatrovirinae	Unclassified	Unclassified	Caudoviricetes	Uroviricota	Heunggongvirae	Duplodnaviria	Group I	PHG	Streptomyces coelicolor A3(2)	High-quality	High-quality	100	AAI-based (high-confidence)	0.5	low_confidence_prediction	NC_019414	TRUE	FALSE	TRUE
NC_014461	Mycobacterium phage LeBron	Mycobacterium phage LeBron Bronvirus Lclasvirinae Vilmaviridae Caudoviricetes Uroviricota Heunggongvirae Duplodnaviria Viruses	73453	FALSE	58.835	DNA	2022-05-27	110	80.9091	19.0909	88.4171		9	Mycobacterium	Bronvirus	Bronvirus	Lclasvirinae	Vilmaviridae	Unclassified	Caudoviricetes	Uroviricota	Heunggongvirae	Duplodnaviria	Group I	PHG	Unspecified	High-quality	High-quality	97.15	AAI-based (high-confidence)	0	high_confidence_prediction	NC_014461	TRUE	FALSE	TRUE
NC_011019	Mycobacterium phage KBG	Mycobacterium phage KBG Fromanvirus Caudoviricetes Uroviricota Heunggongvirae Duplodnaviria Viruses	53572	FALSE	63.572	DNA	2022-05-27	87	44.8276	55.1724	91.5366		0	Mycobacterium	Fromanvirus	Fromanvirus	Unclassified	Unclassified	Unclassified	Caudoviricetes	Uroviricota	Heunggongvirae	Duplodnaviria	Group I	PHG	Mycobacterium sp.	High-quality	High-quality	100	AAI-based (high-confidence)	0	high_confidence_prediction	NC_011019	TRUE	FALSE	TRUE
NC_025442	Chivirus chi	Chivirus chi Chivirus Casjensviridae Caudoviricetes Uroviricota Heunggongvirae Duplodnaviria Viruses	59578	FALSE	56.511	DNA	2022-05-17	73	67.1233	32.8767	94.3184		0	Unspecified	Chivirus	Chivirus	Unclassified	Casjensviridae	Unclassified	Caudoviricetes	Uroviricota	Heunggongvirae	Duplodnaviria	Group I	PHG	Unspecified	High-quality	High-quality	92.21	AAI-based (high-confidence)	0.97511	high_confidence_prediction		FALSE	FALSE	TRUE
NC_021779	Salmonella phage FSL SP-030	Salmonella phage FSL SP-030 Chivirus Casjensviridae Caudoviricetes Uroviricota Heunggongvirae Duplodnaviria Viruses	59746	FALSE	56.556	DNA	2022-03-25	72	62.5	37.5	94.0582		0	Salmonella	Chivirus	Chivirus	Unclassified	Casjensviridae	Unclassified	Caudoviricetes	Uroviricota	Heunggongvirae	Duplodnaviria	Group I	PHG	Salmonella enterica	High-quality	High-quality	92.16	AAI-based (high-confidence)	1	high_confidence_prediction	NC_021779	TRUE	FALSE	TRUE
NC_021320	Halorubrum tailed phage 5	Halorubrum tailed phage 5 Haloferacalesvirus HRTV5 Haloferacalesvirus Hafunaviridae Thumleimavirales Caudoviricetes Uroviricota Heunggongvirae Duplodnaviria Viruses	76134	FALSE	56.408	DNA	2022-03-25	110	34.5455	65.4545	89.7365		3	Halorubrum	Haloferacalesvirus	Haloferacalesvirus	Unclassified	Hafunaviridae	Thumleimavirales	Caudoviricetes	Uroviricota	Heunggongvirae	Duplodnaviria	Group I	PHG	Unspecified	Complete	High-quality	100	DTR (high-confidence)	0.025	high_confidence_prediction		FALSE	FALSE	TRUE
NC_030652	Staphylococcus phage 80	Staphylococcus phage 80 Phietavirus Azeredovirinae Caudoviricetes Uroviricota Heunggongvirae Duplodnaviria Viruses	42140	FALSE	35.565	DNA	2022-03-23	61	90.1639	9.83607	94.2359		0	Staphylococcus	Phietavirus	Phietavirus	Azeredovirinae	Unclassified	Unclassified	Caudoviricetes	Uroviricota	Heunggongvirae	Duplodnaviria	Group I	PHG	Unspecified	High-quality	High-quality	98.08	AAI-based (high-confidence)	0	high_confidence_prediction	NC_030652	TRUE	FALSE	TRUE
NC_027365	Mycobacterium phage Fionnbharth	Mycobacterium phage Fionnbharth Fionnbharthvirus fionnbharth Fionnbharthvirus Weiservirinae Caudoviricetes Uroviricota Heunggongvirae Duplodnaviria Viruses	58076	FALSE	68.007	DNA	2022-03-23	91	96.7033	3.2967	87.4475		2	Mycobacterium	Fionnbharthvirus	Fionnbharthvirus	Weiservirinae	Unclassified	Unclassified	Caudoviricetes	Uroviricota	Heunggongvirae	Duplodnaviria	Group I	PHG	Unspecified	High-quality	High-quality	100	AAI-based (high-confidence)	0.0875	medium_confidence_prediction	NC_027365	TRUE	FALSE	TRUE
NC_023746	Mycobacterium phage GUmbie	Mycobacterium phage GUmbie Cheoctovirus Gracegardnervirinae Caudoviricetes Uroviricota Heunggongvirae Duplodnaviria Viruses	57387	FALSE	61.369	DNA	2022-03-23	99	93.9394	6.06061	94.8664		0	Mycobacterium	Cheoctovirus	Cheoctovirus	Gracegardnervirinae	Unclassified	Unclassified	Caudoviricetes	Uroviricota	Heunggongvirae	Duplodnaviria	Group I	PHG	Unspecified	High-quality	High-quality	99.66	AAI-based (high-confidence)	0	high_confidence_prediction	NC_023746	TRUE	FALSE	TRUE
NC_023726	Mycobacterium phage Euphoria	Mycobacterium phage Euphoria Fromanvirus Caudoviricetes Uroviricota Heunggongvirae Duplodnaviria Viruses	53597	FALSE	63.675	DNA	2022-03-23	89	40.4494	59.5506	90.5088		0	Mycobacterium	Fromanvirus	Fromanvirus	Unclassified	Unclassified	Unclassified	Caudoviricetes	Uroviricota	Heunggongvirae	Duplodnaviria	Group I	PHG	Unspecified	High-quality	High-quality	100	AAI-based (high-confidence)	0	high_confidence_prediction	NC_023726	TRUE	FALSE	TRUE
NC_015251	Aeromonas phage 65	Aeromonas phage 65 Ishigurovirus Emmerichvirinae Straboviridae Caudoviricetes Uroviricota Heunggongvirae Duplodnaviria Viruses	235229	TRUE	37.196	DNA	2022-03-23	422	16.8246	83.1754	91.9436		17	Aeromonas	Ishigurovirus	Ishigurovirus	Emmerichvirinae	Straboviridae	Unclassified	Caudoviricetes	Uroviricota	Heunggongvirae	Duplodnaviria	Group I	PHG	Aeromonas salmonicida	High-quality	High-quality	98.95	AAI-based (high-confidence)	0.7125	medium_confidence_prediction	NC_015251	TRUE	FALSE	TRUE
NC_013694	Mycobacterium phage Peaches	Mycobacterium phage Peaches Backyardiganvirus Caudoviricetes Uroviricota Heunggongvirae Duplodnaviria Viruses	51376	FALSE	63.872	DNA	2022-03-23	82	36.5854	63.4146	91.5486		0	Mycobacterium	Backyardiganvirus	Backyardiganvirus	Unclassified	Unclassified	Unclassified	Caudoviricetes	Uroviricota	Heunggongvirae	Duplodnaviria	Group I	PHG	Unspecified	High-quality	High-quality	100	AAI-based (high-confidence)	0	high_confidence_prediction	NC_013694	TRUE	FALSE	TRUE
NC_013598	Streptococcus phage ALQ13.2	Streptococcus phage ALQ13.2 Brussowvirus Caudoviricetes Uroviricota Heunggongvirae Duplodnaviria Viruses	35525	FALSE	39.395	DNA	2022-03-23	43	97.6744	2.32558	91.6172		0	Streptococcus	Brussowvirus	Brussowvirus	Unclassified	Unclassified	Unclassified	Caudoviricetes	Uroviricota	Heunggongvirae	Duplodnaviria	Group I	PHG	Streptococcus thermophilus	High-quality	High-quality	93.19	AAI-based (high-confidence)	1	high_confidence_prediction	NC_013598	TRUE	FALSE	TRUE
NC_011055	Mycobacterium phage Porky	Mycobacterium phage Porky Kostyavirus Caudoviricetes Uroviricota Heunggongvirae Duplodnaviria Viruses	76312	FALSE	62.841	DNA	2022-03-23	137	77.3723	22.6277	91.1311		2	Mycobacterium	Kostyavirus	Kostyavirus	Unclassified	Unclassified	Unclassified	Caudoviricetes	Uroviricota	Heunggongvirae	Duplodnaviria	Group I	PHG	Mycobacterium sp.	High-quality	High-quality	100	AAI-based (high-confidence)	0	high_confidence_prediction	NC_011055	TRUE	FALSE	TRUE
NC_011023	Mycobacterium phage Pukovnik	Mycobacterium phage Pukovnik Pukovnikvirus Caudoviricetes Uroviricota Heunggongvirae Duplodnaviria Viruses	52892	FALSE	63.263	DNA	2022-03-23	85	36.4706	63.5294	89.7811		1	Mycobacterium	Pukovnikvirus	Pukovnikvirus	Unclassified	Unclassified	Unclassified	Caudoviricetes	Uroviricota	Heunggongvirae	Duplodnaviria	Group I	PHG	Mycobacterium sp.	High-quality	High-quality	100	AAI-based (high-confidence)	0	high_confidence_prediction	NC_011023	TRUE	FALSE	TRUE
NC_010353	Streptococcus phage 858	Streptococcus phage 858 Brussowvirus Caudoviricetes Uroviricota Heunggongvirae Duplodnaviria Viruses	35543	FALSE	39.786	DNA	2022-03-23	42	100	0	92.2629		0	Streptococcus	Brussowvirus	Brussowvirus	Unclassified	Unclassified	Unclassified	Caudoviricetes	Uroviricota	Heunggongvirae	Duplodnaviria	Group I	PHG	Streptococcus thermophilus	High-quality	High-quality	94.12	AAI-based (high-confidence)	1	high_confidence_prediction	NC_010353	TRUE	FALSE	TRUE
NC_009804	Thermus phage P74-26	Thermus phage P74-26 Oshimavirus Caudoviricetes Uroviricota Heunggongvirae Duplodnaviria Viruses	83319	FALSE	57.759	DNA	2022-03-23	107	35.514	64.486	94.2066		0	Thermus	Oshimavirus	Oshimavirus	Unclassified	Unclassified	Unclassified	Caudoviricetes	Uroviricota	Heunggongvirae	Duplodnaviria	Group I	PHG	Thermus thermophilus	High-quality	High-quality	100	AAI-based (high-confidence)	0	high_confidence_prediction	NC_009804	TRUE	FALSE	TRUE
NC_028980	Pseudomonas phage PAE1	Pseudomonas phage PAE1 Yuavirus Rabinowitzvirinae Mesyanzhinovviridae Caudoviricetes Uroviricota Heunggongvirae Duplodnaviria Viruses	62181	FALSE	64.233	DNA	2022-03-21	88	100	0	94.8425		0	Pseudomonas	Yuavirus	Yuavirus	Rabinowitzvirinae	Mesyanzhinovviridae	Unclassified	Caudoviricetes	Uroviricota	Heunggongvirae	Duplodnaviria	Group I	PHG	Pseudomonas aeruginosa strain PAO9505	High-quality	High-quality	100	AAI-based (high-confidence)	0.9375	medium_confidence_prediction	NC_028980	TRUE	FALSE	TRUE
NC_008722	Staphylococcus phage CNPH82	Staphylococcus phage CNPH82 Rockefellervirus Caudoviricetes Uroviricota Heunggongvirae Duplodnaviria Viruses	43420	FALSE	34.675	DNA	2022-02-18	68	92.6471	7.35294	94.9608		0	Staphylococcus	Rockefellervirus	Rockefellervirus	Unclassified	Unclassified	Unclassified	Caudoviricetes	Uroviricota	Heunggongvirae	Duplodnaviria	Group I	PHG	Staphylococcus epidermidis	High-quality	High-quality	100	AAI-based (high-confidence)	0.0875	medium_confidence_prediction	NC_008722	TRUE	FALSE	TRUE
NC_013936	Mycobacterium phage Ardmore	Mycobacterium phage Ardmore Cheoctovirus Gracegardnervirinae Caudoviricetes Uroviricota Heunggongvirae Duplodnaviria Viruses	52141	FALSE	61.491	DNA	2022-01-31	91	96.7033	3.2967	93.905		0	Mycobacterium	Cheoctovirus	Cheoctovirus	Gracegardnervirinae	Unclassified	Unclassified	Caudoviricetes	Uroviricota	Heunggongvirae	Duplodnaviria	Group I	PHG	Unspecified	High-quality	High-quality	90.59	AAI-based (high-confidence)	0	high_confidence_prediction	NC_013936	TRUE	FALSE	TRUE
NC_025438	Mycobacterium phage Soto	Mycobacterium phage Soto Pegunavirus Bclasvirinae Caudoviricetes Uroviricota Heunggongvirae Duplodnaviria Viruses	67744	FALSE	66.558	DNA	2022-01-05	93	49.4624	50.5376	92.3728		0	Mycobacterium	Pegunavirus	Pegunavirus	Bclasvirinae	Unclassified	Unclassified	Caudoviricetes	Uroviricota	Heunggongvirae	Duplodnaviria	Group I	PHG	Unspecified	High-quality	High-quality	97.51	AAI-based (high-confidence)	1	high_confidence_prediction	NC_025438	TRUE	FALSE	TRUE
NC_025433	Mycobacterium phage Taj	Mycobacterium phage Taj Cheoctovirus Gracegardnervirinae Caudoviricetes Uroviricota Heunggongvirae Duplodnaviria Viruses	58550	FALSE	61.863	DNA	2022-01-05	107	89.7196	10.2804	94.7754		0	Mycobacterium	Cheoctovirus	Cheoctovirus	Gracegardnervirinae	Unclassified	Unclassified	Caudoviricetes	Uroviricota	Heunggongvirae	Duplodnaviria	Group I	PHG	Unspecified	High-quality	High-quality	100	AAI-based (high-confidence)	0	high_confidence_prediction	NC_025433	TRUE	FALSE	TRUE
NC_009993	Mycobacterium phage Giles	Mycobacterium phage Giles Gilesvirus Caudoviricetes Uroviricota Heunggongvirae Duplodnaviria Viruses	53746	FALSE	67.447	DNA	2022-01-05	81	81.4815	18.5185	93.7744		0	Mycobacterium	Gilesvirus	Gilesvirus	Unclassified	Unclassified	Unclassified	Caudoviricetes	Uroviricota	Heunggongvirae	Duplodnaviria	Group I	PHG	Mycolicibacterium smegmatis	High-quality	High-quality	97.97	AAI-based (high-confidence)	0.0375	high_confidence_prediction	NC_009993	TRUE	FALSE	TRUE
NC_019916	Lactobacillus phage ATCC8014	Lactobacillus phage ATCC8014 Coetzeevirus Caudoviricetes Uroviricota Heunggongvirae Duplodnaviria Viruses	38002	FALSE	47.597	DNA	2021-11-07	60	100	0	93.603		0	Lactobacillus	Coetzeevirus	Coetzeevirus	Unclassified	Unclassified	Unclassified	Caudoviricetes	Uroviricota	Heunggongvirae	Duplodnaviria	Group I	PHG	Lactiplantibacillus plantarum ATCC 8014	High-quality	High-quality	99.99	AAI-based (high-confidence)	0.9986421056893562	high_confidence_prediction	NC_019916	TRUE	FALSE	TRUE
NC_019449	Lactobacillus phage c5	Lactobacillus phage c5 Cequinquevirus Caudoviricetes Uroviricota Heunggongvirae Duplodnaviria Viruses	31841	FALSE	42.018	DNA	2021-11-07	47	100	0	92.965		0	Lactobacillus	Cequinquevirus	Cequinquevirus	Unclassified	Unclassified	Unclassified	Caudoviricetes	Uroviricota	Heunggongvirae	Duplodnaviria	Group I	PHG	Lactobacillus delbrueckii subsp. bulgaricus	High-quality	High-quality	99.58	AAI-based (high-confidence)	0.825	medium_confidence_prediction	NC_019449	TRUE	FALSE	TRUE
NC_010324	Escherichia phage phiEco32	Escherichia phage phiEco32 Kuravirus Caudoviricetes Uroviricota Heunggongvirae Duplodnaviria Viruses	77554	FALSE	42.274	DNA	2021-11-06	124	19.3548	80.6452	90.0598		1	Escherichia	Kuravirus	Kuravirus	Unclassified	Unclassified	Unclassified	Caudoviricetes	Uroviricota	Heunggongvirae	Duplodnaviria	Group I	PHG	Escherichia coli	Complete	High-quality	100	DTR (high-confidence)	0.9987156186452292	high_confidence_prediction	NC_010324	TRUE	FALSE	TRUE
NC_019423	Escherichia phage IME11	Escherichia phage IME11 Gamaleyavirus Enquatrovirinae Schitoviridae Caudoviricetes Uroviricota Heunggongvirae Duplodnaviria Viruses	72570	FALSE	43.139	DNA	2021-10-16	91	23.0769	76.9231	92.1386		1	Escherichia	Gamaleyavirus	Gamaleyavirus	Enquatrovirinae	Schitoviridae	Unclassified	Caudoviricetes	Uroviricota	Heunggongvirae	Duplodnaviria	Group I	PHG	Escherichia coli	High-quality	High-quality	100	AAI-based (high-confidence)	0.9933516719948774	high_confidence_prediction	NC_019423	TRUE	FALSE	TRUE
NC_027397	Vibrio phage QH	Vibrio phage QH Enhodamvirus Caudoviricetes Uroviricota Heunggongvirae Duplodnaviria Viruses	39725	FALSE	50.505	DNA	2021-10-15	48	41.6667	58.3333	96.2039		0	Vibrio	Enhodamvirus	Enhodamvirus	Unclassified	Unclassified	Unclassified	Caudoviricetes	Uroviricota	Heunggongvirae	Duplodnaviria	Group I	PHG	Vibrio cholerae 2095	High-quality	High-quality	99.47	AAI-based (high-confidence)	0.5379405286343614	low_confidence_prediction		FALSE	FALSE	TRUE
NC_027393	Vibrio phage J2	Vibrio phage J2 Enhodamvirus Caudoviricetes Uroviricota Heunggongvirae Duplodnaviria Viruses	39530	FALSE	50.582	DNA	2021-10-15	47	42.5532	57.4468	95.1682		0	Vibrio	Enhodamvirus	Enhodamvirus	Unclassified	Unclassified	Unclassified	Caudoviricetes	Uroviricota	Heunggongvirae	Duplodnaviria	Group I	PHG	Vibrio cholerae 2095	High-quality	High-quality	98.99	AAI-based (high-confidence)	0.4875	low_confidence_prediction		FALSE	FALSE	TRUE
NC_020479	Bacillus phage Curly	Bacillus phage Curly Andromedavirus Caudoviricetes Uroviricota Heunggongvirae Duplodnaviria Viruses	49425	FALSE	41.821	DNA	2021-10-15	80	83.75	16.25	92.2124		0	Bacillus	Andromedavirus	Andromedavirus	Unclassified	Unclassified	Unclassified	Caudoviricetes	Uroviricota	Heunggongvirae	Duplodnaviria	Group I	PHG	Bacillus pumilus BL8	Complete	High-quality	100	DTR (high-confidence)	0.9987156186452292	high_confidence_prediction	NC_020479	TRUE	FALSE	TRUE
NC_018452	Burkholderia phage DC1	Burkholderia phage DC1 Lessievirus Caudoviricetes Uroviricota Heunggongvirae Duplodnaviria Viruses	61847	FALSE	66.212	DNA	2021-10-15	74	82.4324	17.5676	94.6804		1	Burkholderia	Lessievirus	Lessievirus	Unclassified	Unclassified	Unclassified	Caudoviricetes	Uroviricota	Heunggongvirae	Duplodnaviria	Group I	PHG	Burkholderia cepacia LMG 18821	High-quality	High-quality	99.01	AAI-based (high-confidence)	0.1625	medium_confidence_prediction	NC_018452	TRUE	FALSE	TRUE
NC_018282	Pseudomonas phage MP1412	Pseudomonas phage MP1412 Yuavirus Rabinowitzvirinae Mesyanzhinovviridae Caudoviricetes Uroviricota Heunggongvirae Duplodnaviria Viruses	61167	FALSE	64.283	DNA	2021-10-15	81	100	0	94.4284		0	Pseudomonas	Yuavirus	Yuavirus	Rabinowitzvirinae	Mesyanzhinovviridae	Unclassified	Caudoviricetes	Uroviricota	Heunggongvirae	Duplodnaviria	Group I	PHG	Pseudomonas aeruginosa PAO1	High-quality	High-quality	99.7	AAI-based (high-confidence)	0.7375	medium_confidence_prediction	NC_018282	TRUE	FALSE	TRUE
NC_015466	Roseobacter phage RDJL Phi 1	Roseobacter phage RDJL Phi 1 Xiamenvirus Caudoviricetes Uroviricota Heunggongvirae Duplodnaviria Viruses	62668	FALSE	57.881	DNA	2021-10-15	91	54.9451	45.0549	91.5539		0	Roseobacter	Xiamenvirus	Xiamenvirus	Unclassified	Unclassified	Unclassified	Caudoviricetes	Uroviricota	Heunggongvirae	Duplodnaviria	Group I	PHG	Roseobacter denitrificans OCh114	High-quality	High-quality	99.4	AAI-based (high-confidence)	0.675	low_confidence_prediction	NC_015466	TRUE	FALSE	TRUE
NC_009236	Burkholderia phage phiE12-2	Burkholderia phage phiE12-2 Duodecimduovirus phiE122 Duodecimduovirus Peduoviridae Caudoviricetes Uroviricota Heunggongvirae Duplodnaviria Viruses	36690	FALSE	64.617	DNA	2021-10-15	49	12.2449	87.7551	90.1063		0	Burkholderia	Duodecimduovirus	Duodecimduovirus	Unclassified	Peduoviridae	Unclassified	Caudoviricetes	Uroviricota	Heunggongvirae	Duplodnaviria	Group I	PHG	Burkholderia pseudomallei	High-quality	High-quality	98.63	AAI-based (high-confidence)	0.3875	low_confidence_prediction	NC_009236	TRUE	FALSE	TRUE
NC_051727	Mycobacterium phage Willsammy	Mycobacterium phage Willsammy Fishburnevirus willsammy Fishburnevirus Pclasvirinae Caudoviricetes Uroviricota Heunggongvirae Duplodnaviria Viruses	48399	FALSE	67.026	DNA	2021-10-13	77	96.1039	3.8961	94.7189		0	Mycobacterium	Fishburnevirus	Fishburnevirus	Pclasvirinae	Unclassified	Unclassified	Caudoviricetes	Uroviricota	Heunggongvirae	Duplodnaviria	Group I	PHG	Unspecified	High-quality	High-quality	99.02	AAI-based (high-confidence)	0	high_confidence_prediction	NC_051727	TRUE	FALSE	TRUE
NC_015209	Vibrio phage CTXphi	Vibrio phage CTXphi Affertcholeramvirus Inoviridae Tubulavirales Faserviricetes Hofneiviricota Loebvirae Monodnaviria Viruses	10638	FALSE	44.623	DNA	2021-10-13	15	80	20	79.78		0	Vibrio	Affertcholeramvirus	Affertcholeramvirus	Unclassified	Inoviridae	Tubulavirales	Faserviricetes	Hofneiviricota	Loebvirae	Monodnaviria	Group II	PHG	Vibrio cholerae KMN002	High-quality	High-quality	100	AAI-based (high-confidence)	0.8118782016546146	medium_confidence_prediction	NC_015209	TRUE	FALSE	TRUE
NC_020414	Escherichia phage UAB_Phi78	Escherichia phage UAB_Phi78 Zindervirus UAB78 Zindervirus Molineuxvirinae Autographiviridae Caudoviricetes Uroviricota Heunggongvirae Duplodnaviria Viruses	43984	FALSE	47.449	DNA	2021-10-12	52	100	0	92.3654		0	Escherichia	Zindervirus	Zindervirus	Molineuxvirinae	Autographiviridae	Unclassified	Caudoviricetes	Uroviricota	Heunggongvirae	Duplodnaviria	Group I	PHG	Salmonella enterica subsp. enterica serovar Typhimurium	High-quality	High-quality	98.69	AAI-based (high-confidence)	0.9992103416003744	high_confidence_prediction	NC_020414	TRUE	FALSE	TRUE
NC_055742	Enterobacteria phage vB_EcoM_IME341	Enterobacteria phage vB_EcoM_IME341 Dhakavirus ime348 Dhakavirus Tevenvirinae Straboviridae Caudoviricetes Uroviricota Heunggongvirae Duplodnaviria Viruses	172379	FALSE	39.515	DNA	2021-10-12	279	84.9462	15.0538	94.1141		2	Enterobacteria	Dhakavirus	Dhakavirus	Tevenvirinae	Straboviridae	Unclassified	Caudoviricetes	Uroviricota	Heunggongvirae	Duplodnaviria	Group I	PHG	Escherichia coli BL21(DE3)	High-quality	High-quality	100	AAI-based (high-confidence)	0.95	high_confidence_prediction	NC_055742	TRUE	FALSE	TRUE
NC_054656	Streptomyces phage Yosif	Streptomyces phage Yosif Yosifvirus yosif Yosifvirus Arquatrovirinae Caudoviricetes Uroviricota Heunggongvirae Duplodnaviria Viruses	50129	FALSE	66.117	DNA	2021-10-12	76	63.1579	36.8421	89.7086		0	Streptomyces	Yosifvirus	Yosifvirus	Arquatrovirinae	Unclassified	Unclassified	Caudoviricetes	Uroviricota	Heunggongvirae	Duplodnaviria	Group I	PHG	Unspecified	High-quality	High-quality	100	AAI-based (high-confidence)	0.2	medium_confidence_prediction	NC_054656	TRUE	FALSE	TRUE
NC_054453	Mycobacterium phage Fulbright	Mycobacterium phage Fulbright Charlievirus Fulbright Charlievirus Nclasvirinae Caudoviricetes Uroviricota Heunggongvirae Duplodnaviria Viruses	42396	FALSE	66.275	DNA	2021-10-12	67	91.0448	8.95522	93.9994		1	Mycobacterium	Charlievirus	Charlievirus	Nclasvirinae	Unclassified	Unclassified	Caudoviricetes	Uroviricota	Heunggongvirae	Duplodnaviria	Group I	PHG	Unspecified	High-quality	High-quality	99	AAI-based (high-confidence)	0	high_confidence_prediction	NC_054453	TRUE	FALSE	TRUE
NC_047953	Pseudomonas phage vB_PaeP_130_113	Pseudomonas phage vB_PaeP_130_113 Phikmvvirus pv130113 Phikmvvirus Krylovirinae Autographiviridae Caudoviricetes Uroviricota Heunggongvirae Duplodnaviria Viruses	44205	FALSE	62.357	DNA	2021-10-12	56	100	0	93.5867		0	Pseudomonas	Phikmvvirus	Phikmvvirus	Krylovirinae	Autographiviridae	Unclassified	Caudoviricetes	Uroviricota	Heunggongvirae	Duplodnaviria	Group I	PHG	Pseudomonas aeruginosa 130	Complete	High-quality	100	DTR (high-confidence)	0.995044	high_confidence_prediction	NC_047953	TRUE	FALSE	TRUE
NC_047891	Gordonia phage BENtherdunthat	Gordonia phage BENtherdunthat Getalongvirus bentherdunthat Getalongvirus Langleyhallvirinae Caudoviricetes Uroviricota Heunggongvirae Duplodnaviria Viruses	54867	FALSE	63.364	DNA	2021-10-12	100	88	12	93.6738		0	Gordonia	Getalongvirus	Getalongvirus	Langleyhallvirinae	Unclassified	Unclassified	Caudoviricetes	Uroviricota	Heunggongvirae	Duplodnaviria	Group I	PHG	Unspecified	High-quality	High-quality	100	AAI-based (high-confidence)	0.025	high_confidence_prediction	NC_047891	TRUE	FALSE	TRUE
NC_047727	Staphylococcus phage P4W	Staphylococcus phage P4W Kayvirus Twortvirinae Herelleviridae Caudoviricetes Uroviricota Heunggongvirae Duplodnaviria Viruses	147590	FALSE	30.392	DNA	2021-10-12	229	72.4891	27.5109	88.4687		4	Staphylococcus	Kayvirus	Kayvirus	Twortvirinae	Herelleviridae	Unclassified	Caudoviricetes	Uroviricota	Heunggongvirae	Duplodnaviria	Group I	PHG	Unspecified	Complete	High-quality	100	DTR (high-confidence)	0.7875	medium_confidence_prediction	NC_047727	TRUE	FALSE	TRUE
NC_007636	Escherichia phage K1F	Escherichia phage K1F Kayfunavirus K1F Kayfunavirus Studiervirinae Autographiviridae Caudoviricetes Uroviricota Heunggongvirae Duplodnaviria Viruses	39699	FALSE	49.777	DNA	2021-10-12	49	100	0	91.3172		0	Escherichia	Kayfunavirus	Kayfunavirus	Studiervirinae	Autographiviridae	Unclassified	Caudoviricetes	Uroviricota	Heunggongvirae	Duplodnaviria	Group I	PHG	Unspecified	Complete	High-quality	100	DTR (high-confidence)	0.9972986238568456	high_confidence_prediction	NC_007636	TRUE	FALSE	TRUE
NC_003345	Halorubrum phage HF2	Halorubrum phage HF2 Haloferacalesvirus HF2 Haloferacalesvirus Hafunaviridae Thumleimavirales Caudoviricetes Uroviricota Heunggongvirae Duplodnaviria Viruses	77672	FALSE	55.849	DNA	2021-10-11	113	64.6018	35.3982	89.896		4	Halorubrum	Haloferacalesvirus	Haloferacalesvirus	Unclassified	Hafunaviridae	Thumleimavirales	Caudoviricetes	Uroviricota	Heunggongvirae	Duplodnaviria	Group I	PHG	Halorubrum coriense	Complete	High-quality	100	DTR (high-confidence)	0.025	high_confidence_prediction		FALSE	FALSE	TRUE
NC_027623	Propionibacterium phage Pirate	Propionibacterium phage Pirate Pahexavirus Caudoviricetes Uroviricota Heunggongvirae Duplodnaviria Viruses	29324	FALSE	54.085	DNA	2021-10-12	41	51.2195	48.7805	86.6935		0	Propionibacterium	Pahexavirus	Pahexavirus	Unclassified	Unclassified	Unclassified	Caudoviricetes	Uroviricota	Heunggongvirae	Duplodnaviria	Group I	PHG	Unspecified	High-quality	High-quality	99.54	AAI-based (high-confidence)	0.85	medium_confidence_prediction	NC_027623	TRUE	FALSE	TRUE
NC_019524	Enterobacter phage Enc34	Enterobacter phage Enc34 Enchivirus Enc34 Enchivirus Casjensviridae Caudoviricetes Uroviricota Heunggongvirae Duplodnaviria Viruses	60496	FALSE	51.084	DNA	2021-10-12	79	68.3544	31.6456	93.8095		0	Enterobacter	Enchivirus	Enchivirus	Unclassified	Casjensviridae	Unclassified	Caudoviricetes	Uroviricota	Heunggongvirae	Duplodnaviria	Group I	PHG	Enterobacter cancerogenus	High-quality	High-quality	100	AAI-based (high-confidence)	0.9602261948935176	high_confidence_prediction	NC_019524	TRUE	FALSE	TRUE
NC_009552	Geobacillus virus E2	Geobacillus virus E2 Siphoviridae Caudoviricetes Uroviricota Heunggongvirae Duplodnaviria Viruses	40863	FALSE	44.786	DNA	2021-10-12	60	95	5	92.8713		0	Geobacillus	Siphoviridae	Unclassified	Unclassified	Siphoviridae	Unclassified	Caudoviricetes	Uroviricota	Heunggongvirae	Duplodnaviria	Group I	PHG	Geobacillus	High-quality	High-quality	100	AAI-based (high-confidence)	0.1	medium_confidence_prediction		FALSE	FALSE	TRUE
NC_004775	Salmonella phage epsilon15	Salmonella phage epsilon15 Uetakevirus Caudoviricetes Uroviricota Heunggongvirae Duplodnaviria Viruses	39672	FALSE	50.834	DNA	2021-10-11	45	75.5556	24.4444	91.6667		0	Salmonella	Uetakevirus	Uetakevirus	Unclassified	Unclassified	Unclassified	Caudoviricetes	Uroviricota	Heunggongvirae	Duplodnaviria	Group I	PHG	Salmonella enterica	High-quality	High-quality	99.26	AAI-based (high-confidence)	0	high_confidence_prediction	NC_004775	TRUE	FALSE	TRUE
NC_004686	Mycobacterium phage Che9d	Mycobacterium phage Che9d Avanivirus Gracegardnervirinae Caudoviricetes Uroviricota Heunggongvirae Duplodnaviria Viruses	56275	FALSE	60.901	DNA	2021-10-11	110	89.0909	10.9091	95.0777		0	Mycobacterium	Avanivirus	Avanivirus	Gracegardnervirinae	Unclassified	Unclassified	Caudoviricetes	Uroviricota	Heunggongvirae	Duplodnaviria	Group I	PHG	Unspecified	High-quality	High-quality	100	AAI-based (high-confidence)	0	high_confidence_prediction	NC_004686	TRUE	FALSE	TRUE
NC_029043	Mycobacterium phage SweetiePie	Mycobacterium phage SweetiePie Turbidovirus Caudoviricetes Uroviricota Heunggongvirae Duplodnaviria Viruses	53184	FALSE	63.472	DNA	2021-10-12	89	35.9551	64.0449	89.3558		0	Mycobacterium	Turbidovirus	Turbidovirus	Unclassified	Unclassified	Unclassified	Caudoviricetes	Uroviricota	Heunggongvirae	Duplodnaviria	Group I	PHG	Unspecified	High-quality	High-quality	100	AAI-based (high-confidence)	0	high_confidence_prediction		FALSE	FALSE	TRUE
NC_028701	Salmonella phage SEN5	Salmonella phage SEN5 Senquatrovirus SEN4 Senquatrovirus Peduoviridae Caudoviricetes Uroviricota Heunggongvirae Duplodnaviria Viruses	33509	FALSE	53.365	DNA	2021-10-12	43	76.7442	23.2558	92.035		0	Salmonella	Senquatrovirus	Senquatrovirus	Unclassified	Peduoviridae	Unclassified	Caudoviricetes	Uroviricota	Heunggongvirae	Duplodnaviria	Group I	PHG	Salmonella enterica subsp. salamae 241/01 II	High-quality	High-quality	100	AAI-based (high-confidence)	0	high_confidence_prediction		FALSE	FALSE	TRUE
NC_031269	Gordonia phage Yeezy	Gordonia phage Yeezy Baxtervirus Nymbaxtervirinae Caudoviricetes Uroviricota Heunggongvirae Duplodnaviria Viruses	51884	FALSE	66.695	DNA	2021-10-12	82	90.2439	9.7561	95.33		0	Gordonia	Baxtervirus	Baxtervirus	Nymbaxtervirinae	Unclassified	Unclassified	Caudoviricetes	Uroviricota	Heunggongvirae	Duplodnaviria	Group I	PHG	Unspecified	High-quality	High-quality	99.01	AAI-based (high-confidence)	0	high_confidence_prediction	NC_031269	TRUE	FALSE	TRUE
NC_028748	Bacillus phage vB_BtS_BMBtp3	Bacillus phage vB_BtS_BMBtp3 Waukeshavirus BMBtp3 Waukeshavirus Caudoviricetes Uroviricota Heunggongvirae Duplodnaviria Viruses	51366	FALSE	35.446	DNA	2021-10-12	75	78.6667	21.3333	85.8369		0	Bacillus	Waukeshavirus	Waukeshavirus	Unclassified	Unclassified	Unclassified	Caudoviricetes	Uroviricota	Heunggongvirae	Duplodnaviria	Group I	PHG	Bacillus thuringiensis serovar tenebrionis strain YBT-1765	Complete	High-quality	100	DTR (high-confidence)	0	high_confidence_prediction	NC_028748	TRUE	FALSE	TRUE
NC_029121	Bacillus phage Bp8p-C	Bacillus phage Bp8p-C Agatevirus Bastillevirinae Herelleviridae Caudoviricetes Uroviricota Heunggongvirae Duplodnaviria Viruses	151417	FALSE	41.153	DNA	2021-10-12	223	13.0045	86.9955	89.8505		7	Bacillus	Agatevirus	Agatevirus	Bastillevirinae	Herelleviridae	Unclassified	Caudoviricetes	Uroviricota	Heunggongvirae	Duplodnaviria	Group I	PHG	Bacillus pumilus GR8	High-quality	High-quality	98.42	AAI-based (high-confidence)	0.85	medium_confidence_prediction	NC_029121	TRUE	FALSE	TRUE
NC_029116	Clostridium phage phiCDHM13	Clostridium phage phiCDHM13 Sherbrookevirus CDHM13 Sherbrookevirus Caudoviricetes Uroviricota Heunggongvirae Duplodnaviria Viruses	33596	FALSE	29.989	DNA	2021-10-12	51	88.2353	11.7647	86.4835		0	Clostridium	Sherbrookevirus	Sherbrookevirus	Unclassified	Unclassified	Unclassified	Caudoviricetes	Uroviricota	Heunggongvirae	Duplodnaviria	Group I	PHG	Clostridium difficile	High-quality	High-quality	98.35	AAI-based (high-confidence)	0	high_confidence_prediction	NC_029116	TRUE	FALSE	TRUE
NC_029102	Enterobacter phage E-2	Enterobacter phage E-2 Teetrevirus E2 Teetrevirus Studiervirinae Autographiviridae Caudoviricetes Uroviricota Heunggongvirae Duplodnaviria Viruses	36051	FALSE	50.639	DNA	2021-10-12	41	2.43902	97.561	89.9725		0	Enterobacter	Teetrevirus	Teetrevirus	Studiervirinae	Autographiviridae	Unclassified	Caudoviricetes	Uroviricota	Heunggongvirae	Duplodnaviria	Group I	PHG	Enterobacter cloacae	High-quality	High-quality	90.33	AAI-based (high-confidence)	0.9994461765671152	high_confidence_prediction	NC_029102	TRUE	FALSE	TRUE
NC_029077	Mycobacterium phage VohminGhazi	Mycobacterium phage VohminGhazi Gladiatorvirus Caudoviricetes Uroviricota Heunggongvirae Duplodnaviria Viruses	52155	FALSE	61.524	DNA	2021-10-12	88	37.5	62.5	87.192		3	Mycobacterium	Gladiatorvirus	Gladiatorvirus	Unclassified	Unclassified	Unclassified	Caudoviricetes	Uroviricota	Heunggongvirae	Duplodnaviria	Group I	PHG	Unspecified	High-quality	High-quality	99.11	AAI-based (high-confidence)	0	high_confidence_prediction		FALSE	FALSE	TRUE
NC_029066	Pseudomonas phage PS-1	Pseudomonas phage PS-1 Siphoviridae Caudoviricetes Uroviricota Heunggongvirae Duplodnaviria Viruses	48666	FALSE	59.834	DNA	2021-10-12	81	59.2593	40.7407	90.9814		0	Pseudomonas	Siphoviridae	Unclassified	Unclassified	Siphoviridae	Unclassified	Caudoviricetes	Uroviricota	Heunggongvirae	Duplodnaviria	Group I	PHG	Pseudomonas sp. 1-1-1b	High-quality	High-quality	100	AAI-based (high-confidence)	0.0125	high_confidence_prediction		FALSE	FALSE	TRUE
NC_029059	Mycobacterium phage Edtherson	Mycobacterium phage Edtherson Fromanvirus Caudoviricetes Uroviricota Heunggongvirae Duplodnaviria Viruses	51492	FALSE	63.977	DNA	2021-10-12	84	48.8095	51.1905	89.7343		0	Mycobacterium	Fromanvirus	Fromanvirus	Unclassified	Unclassified	Unclassified	Caudoviricetes	Uroviricota	Heunggongvirae	Duplodnaviria	Group I	PHG	Unspecified	High-quality	High-quality	99.15	AAI-based (high-confidence)	0	high_confidence_prediction		FALSE	FALSE	TRUE
NC_029022	Clostridium phage phiCT9441A	Clostridium phage phiCT9441A Myoviridae Caudoviricetes Uroviricota Heunggongvirae Duplodnaviria Viruses	46895	FALSE	28.692	DNA	2021-10-12	79	87.3418	12.6582	88.9029		0	Clostridium	Myoviridae	Unclassified	Unclassified	Myoviridae	Unclassified	Caudoviricetes	Uroviricota	Heunggongvirae	Duplodnaviria	Group I	PHG	Clostridium tetani ATCC 9441	High-quality	High-quality	100	AAI-based (high-confidence)	0.2625	medium_confidence_prediction		FALSE	FALSE	TRUE
NC_029008	Bacillus phage phi4J1	Bacillus phage phi4J1 Rockvillevirus phi4J1 Rockvillevirus Caudoviricetes Uroviricota Heunggongvirae Duplodnaviria Viruses	41486	FALSE	35.889	DNA	2021-10-12	63	93.6508	6.34921	90.5149		0	Bacillus	Rockvillevirus	Rockvillevirus	Unclassified	Unclassified	Unclassified	Caudoviricetes	Uroviricota	Heunggongvirae	Duplodnaviria	Group I	PHG	Bacillus thuringiensis 4J1	High-quality	High-quality	95.78	AAI-based (high-confidence)	0	high_confidence_prediction	NC_029008	TRUE	FALSE	TRUE
NC_029004	Clostridium phage phiCT453B	Clostridium phage phiCT453B Myoviridae Caudoviricetes Uroviricota Heunggongvirae Duplodnaviria Viruses	36712	FALSE	29.129	DNA	2021-10-12	66	92.4242	7.57576	89.5702		0	Clostridium	Myoviridae	Unclassified	Unclassified	Myoviridae	Unclassified	Caudoviricetes	Uroviricota	Heunggongvirae	Duplodnaviria	Group I	PHG	Clostridium tetani ATCC 453	High-quality	High-quality	100	AAI-based (high-confidence)	0.1125	medium_confidence_prediction		FALSE	FALSE	TRUE
NC_028991	Clostridium phage phiCT453A	Clostridium phage phiCT453A Myoviridae Caudoviricetes Uroviricota Heunggongvirae Duplodnaviria Viruses	42158	FALSE	29.456	DNA	2021-10-12	61	88.5246	11.4754	91.3065		0	Clostridium	Myoviridae	Unclassified	Unclassified	Myoviridae	Unclassified	Caudoviricetes	Uroviricota	Heunggongvirae	Duplodnaviria	Group I	PHG	Clostridium tetani ATCC 453	High-quality	High-quality	100	AAI-based (high-confidence)	0.3875	low_confidence_prediction		FALSE	FALSE	TRUE
NC_028959	Clostridium phage phiMMP03	Clostridium phage phiMMP03 Yongloolinvirus MMP03 Yongloolinvirus Caudoviricetes Uroviricota Heunggongvirae Duplodnaviria Viruses	52261	FALSE	28.87	DNA	2021-10-12	90	90	10	87.9375		0	Clostridium	Yongloolinvirus	Yongloolinvirus	Unclassified	Unclassified	Unclassified	Caudoviricetes	Uroviricota	Heunggongvirae	Duplodnaviria	Group I	PHG	Clostridium difficile	High-quality	High-quality	96.28	AAI-based (high-confidence)	0	high_confidence_prediction	NC_028959	TRUE	FALSE	TRUE
NC_028951	Clostridium phage phiCD481-1	Clostridium phage phiCD481-1 Sherbrookevirus CD4811 Sherbrookevirus Caudoviricetes Uroviricota Heunggongvirae Duplodnaviria Viruses	32846	FALSE	30.25	DNA	2021-10-12	49	87.7551	12.2449	88.8327		0	Clostridium	Sherbrookevirus	Sherbrookevirus	Unclassified	Unclassified	Unclassified	Caudoviricetes	Uroviricota	Heunggongvirae	Duplodnaviria	Group I	PHG	Clostridium difficile	High-quality	High-quality	96.18	AAI-based (high-confidence)	0	high_confidence_prediction	NC_028951	TRUE	FALSE	TRUE
NC_028905	Clostridium phage phiCD111	Clostridium phage phiCD111 Leicestervirus CD111 Leicestervirus Caudoviricetes Uroviricota Heunggongvirae Duplodnaviria Viruses	41560	FALSE	30.893	DNA	2021-10-12	52	86.5385	13.4615	87.82		0	Clostridium	Leicestervirus	Leicestervirus	Unclassified	Unclassified	Unclassified	Caudoviricetes	Uroviricota	Heunggongvirae	Duplodnaviria	Group I	PHG	Clostridium difficile	High-quality	High-quality	100	AAI-based (high-confidence)	0	high_confidence_prediction	NC_028905	TRUE	FALSE	TRUE
NC_028838	Clostridium phage phiCD506	Clostridium phage phiCD506 Sherbrookevirus CD506 Sherbrookevirus Caudoviricetes Uroviricota Heunggongvirae Duplodnaviria Viruses	33274	FALSE	29.612	DNA	2021-10-12	50	84	16	86.8877		0	Clostridium	Sherbrookevirus	Sherbrookevirus	Unclassified	Unclassified	Unclassified	Caudoviricetes	Uroviricota	Heunggongvirae	Duplodnaviria	Group I	PHG	Clostridium difficile	High-quality	High-quality	97.59	AAI-based (high-confidence)	0	high_confidence_prediction	NC_028838	TRUE	FALSE	TRUE
NC_028764	Clostridium phage phiCD505	Clostridium phage phiCD505 Colneyvirus CD505 Colneyvirus Caudoviricetes Uroviricota Heunggongvirae Duplodnaviria Viruses	49316	FALSE	29.384	DNA	2021-10-12	75	92	8	89.2043		0	Clostridium	Colneyvirus	Colneyvirus	Unclassified	Unclassified	Unclassified	Caudoviricetes	Uroviricota	Heunggongvirae	Duplodnaviria	Group I	PHG	Clostridium difficile	High-quality	High-quality	99.15	AAI-based (high-confidence)	0.075	medium_confidence_prediction	NC_028764	TRUE	FALSE	TRUE
NC_028996	Clostridium phage phiCDHM19	Clostridium phage phiCDHM19 Lubbockvirus CDHM19 Lubbockvirus Caudoviricetes Uroviricota Heunggongvirae Duplodnaviria Viruses	54295	FALSE	28.249	DNA	2021-10-12	87	89.6552	10.3448	87.0412		0	Clostridium	Lubbockvirus	Lubbockvirus	Unclassified	Unclassified	Unclassified	Caudoviricetes	Uroviricota	Heunggongvirae	Duplodnaviria	Group I	PHG	Unspecified	High-quality	High-quality	100	AAI-based (medium-confidence)	0.025	high_confidence_prediction	NC_028996	TRUE	FALSE	TRUE
NC_028969	Brevibacillus phage Osiris	Brevibacillus phage Osiris Jimmervirus Caudoviricetes Uroviricota Heunggongvirae Duplodnaviria Viruses	52955	FALSE	38.102	DNA	2021-10-12	93	89.2473	10.7527	88.3656		0	Brevibacillus	Jimmervirus	Jimmervirus	Unclassified	Unclassified	Unclassified	Caudoviricetes	Uroviricota	Heunggongvirae	Duplodnaviria	Group I	PHG	Unspecified	High-quality	High-quality	100	AAI-based (high-confidence)	0.1	medium_confidence_prediction	NC_028969	TRUE	FALSE	TRUE
NC_028965	Mycobacterium phage Pioneer	Mycobacterium phage Pioneer Fromanvirus Caudoviricetes Uroviricota Heunggongvirae Duplodnaviria Viruses	53219	FALSE	62.587	DNA	2021-10-12	90	35.5556	64.4444	89.6259		1	Mycobacterium	Fromanvirus	Fromanvirus	Unclassified	Unclassified	Unclassified	Caudoviricetes	Uroviricota	Heunggongvirae	Duplodnaviria	Group I	PHG	Unspecified	High-quality	High-quality	100	AAI-based (high-confidence)	0	high_confidence_prediction		FALSE	FALSE	TRUE
NC_028955	Prochlorococcus phage P-TIM68	Prochlorococcus phage P-TIM68 Haifavirus tim68 Haifavirus Kyanoviridae Caudoviricetes Uroviricota Heunggongvirae Duplodnaviria Viruses	197361	FALSE	34.321	DNA	2021-10-12	260	96.9231	3.07692	96.2318		0	Prochlorococcus	Haifavirus	Haifavirus	Unclassified	Kyanoviridae	Unclassified	Caudoviricetes	Uroviricota	Heunggongvirae	Duplodnaviria	Group I	PHG	Prochlorococcus sp. MIT9515	High-quality	High-quality	100	AAI-based (medium-confidence)	0.825	medium_confidence_prediction	NC_028955	TRUE	FALSE	TRUE
NC_028945	Sinorhizobium phage phiN3	Sinorhizobium phage phiN3 Emdodecavirus Caudoviricetes Uroviricota Heunggongvirae Duplodnaviria Viruses	206713	TRUE	49.075	DNA	2021-10-12	389	58.6118	41.3882	92.4015		6	Sinorhizobium	Emdodecavirus	Emdodecavirus	Unclassified	Unclassified	Unclassified	Caudoviricetes	Uroviricota	Heunggongvirae	Duplodnaviria	Group I	PHG	Unspecified	High-quality	High-quality	100	AAI-based (high-confidence)	0.95	high_confidence_prediction	NC_028945	TRUE	FALSE	TRUE
NC_028941	Mycobacterium phage Turj99	Mycobacterium phage Turj99 Fromanvirus Caudoviricetes Uroviricota Heunggongvirae Duplodnaviria Viruses	51161	FALSE	63.742	DNA	2021-10-12	80	43.75	56.25	89.7226		0	Mycobacterium	Fromanvirus	Fromanvirus	Unclassified	Unclassified	Unclassified	Caudoviricetes	Uroviricota	Heunggongvirae	Duplodnaviria	Group I	PHG	Unspecified	High-quality	High-quality	98.53	AAI-based (high-confidence)	0	high_confidence_prediction		FALSE	FALSE	TRUE
NC_028936	Mycobacterium phage Enkosi	Mycobacterium phage Enkosi Anayavirus Weiservirinae Caudoviricetes Uroviricota Heunggongvirae Duplodnaviria Viruses	59052	FALSE	67.183	DNA	2021-10-12	75	94.6667	5.33333	89.8039		0	Mycobacterium	Anayavirus	Anayavirus	Weiservirinae	Unclassified	Unclassified	Caudoviricetes	Uroviricota	Heunggongvirae	Duplodnaviria	Group I	PHG	Unspecified	High-quality	High-quality	96.47	AAI-based (high-confidence)	0.025	high_confidence_prediction		FALSE	FALSE	TRUE
NC_028932	Mycobacterium phage Serenity	Mycobacterium phage Serenity Fromanvirus Caudoviricetes Uroviricota Heunggongvirae Duplodnaviria Viruses	52088	FALSE	62.642	DNA	2021-10-12	92	34.7826	65.2174	90.0822		2	Mycobacterium	Fromanvirus	Fromanvirus	Unclassified	Unclassified	Unclassified	Caudoviricetes	Uroviricota	Heunggongvirae	Duplodnaviria	Group I	PHG	Unspecified	High-quality	High-quality	99.07	AAI-based (high-confidence)	0	high_confidence_prediction		FALSE	FALSE	TRUE
NC_028928	Mycobacterium phage Nerujay	Mycobacterium phage Nerujay Fromanvirus Caudoviricetes Uroviricota Heunggongvirae Duplodnaviria Viruses	53455	FALSE	63.693	DNA	2021-10-12	87	45.977	54.023	89.5089		0	Mycobacterium	Fromanvirus	Fromanvirus	Unclassified	Unclassified	Unclassified	Caudoviricetes	Uroviricota	Heunggongvirae	Duplodnaviria	Group I	PHG	Unspecified	High-quality	High-quality	100	AAI-based (high-confidence)	0	high_confidence_prediction		FALSE	FALSE	TRUE
NC_028919	Pseudomonas phage DL54	Pseudomonas phage DL54 Bruynoghevirus Caudoviricetes Uroviricota Heunggongvirae Duplodnaviria Viruses	45673	FALSE	52.394	DNA	2021-10-12	71	29.5775	70.4225	93.09		3	Pseudomonas	Bruynoghevirus	Bruynoghevirus	Unclassified	Unclassified	Unclassified	Caudoviricetes	Uroviricota	Heunggongvirae	Duplodnaviria	Group I	PHG	Pseudomonas aeruginosa PAO1	High-quality	High-quality	100	AAI-based (high-confidence)	0.9875	high_confidence_prediction		FALSE	FALSE	TRUE
NC_028914	Mycobacterium phage Sheen	Mycobacterium phage Sheen Sheenvirus Sheen Sheenvirus Caudoviricetes Uroviricota Heunggongvirae Duplodnaviria Viruses	52927	FALSE	63.387	DNA	2021-10-12	78	37.1795	62.8205	92.5142		2	Mycobacterium	Sheenvirus	Sheenvirus	Unclassified	Unclassified	Unclassified	Caudoviricetes	Uroviricota	Heunggongvirae	Duplodnaviria	Group I	PHG	Unspecified	High-quality	High-quality	100	AAI-based (high-confidence)	0	high_confidence_prediction	NC_028914	TRUE	FALSE	TRUE
NC_028910	Mycobacterium phage XFactor	Mycobacterium phage XFactor Cheoctovirus xfactor Cheoctovirus Gracegardnervirinae Caudoviricetes Uroviricota Heunggongvirae Duplodnaviria Viruses	55617	FALSE	61.715	DNA	2021-10-12	92	93.4783	6.52174	94.4334		0	Mycobacterium	Cheoctovirus	Cheoctovirus	Gracegardnervirinae	Unclassified	Unclassified	Caudoviricetes	Uroviricota	Heunggongvirae	Duplodnaviria	Group I	PHG	Unspecified	High-quality	High-quality	96.57	AAI-based (high-confidence)	0	high_confidence_prediction	NC_028910	TRUE	FALSE	TRUE
NC_028901	Escherichia phage slur05	Escherichia phage slur05 Dhillonvirus Caudoviricetes Uroviricota Heunggongvirae Duplodnaviria Viruses	43900	FALSE	54.544	DNA	2021-10-12	58	41.3793	58.6207	92.3235		0	Escherichia	Dhillonvirus	Dhillonvirus	Unclassified	Unclassified	Unclassified	Caudoviricetes	Uroviricota	Heunggongvirae	Duplodnaviria	Group I	PHG	Escherichia coli	High-quality	High-quality	98.16	AAI-based (high-confidence)	0.967566	high_confidence_prediction		FALSE	FALSE	TRUE
NC_028897	Mycobacterium phage Chadwick	Mycobacterium phage Chadwick Benedictvirus chadwick Benedictvirus Caudoviricetes Uroviricota Heunggongvirae Duplodnaviria Viruses	49421	FALSE	59.786	DNA	2021-10-12	71	36.6197	63.3803	85.2613		1	Mycobacterium	Benedictvirus	Benedictvirus	Unclassified	Unclassified	Unclassified	Caudoviricetes	Uroviricota	Heunggongvirae	Duplodnaviria	Group I	PHG	Unspecified	High-quality	High-quality	97.4	AAI-based (high-confidence)	0	high_confidence_prediction	NC_028897	TRUE	FALSE	TRUE
NC_028887	Bacillus phage AvesoBmore	Bacillus phage AvesoBmore Bequatrovirus Bastillevirinae Herelleviridae Caudoviricetes Uroviricota Heunggongvirae Duplodnaviria Viruses	167431	FALSE	37.69	DNA	2021-10-12	298	78.8591	21.1409	91.6927		0	Bacillus	Bequatrovirus	Bequatrovirus	Bastillevirinae	Herelleviridae	Unclassified	Caudoviricetes	Uroviricota	Heunggongvirae	Duplodnaviria	Group I	PHG	Unspecified	Complete	High-quality	100	DTR (high-confidence)	0.575	low_confidence_prediction	NC_028887	TRUE	FALSE	TRUE
NC_028872	Escherichia phage HY02	Escherichia phage HY02 Felixounavirus Ounavirinae Caudoviricetes Uroviricota Heunggongvirae Duplodnaviria Viruses	86252	FALSE	38.921	DNA	2021-10-12	119	75.6303	24.3697	89.1388		25	Escherichia	Felixounavirus	Felixounavirus	Ounavirinae	Unclassified	Unclassified	Caudoviricetes	Uroviricota	Heunggongvirae	Duplodnaviria	Group I	PHG	Escherichia coli O157:H7	High-quality	High-quality	97.95	AAI-based (high-confidence)	0.9125	medium_confidence_prediction	NC_028872	TRUE	FALSE	TRUE
NC_028834	Achromobacter phage 83-24	Achromobacter phage 83-24 Steinhofvirus Caudoviricetes Uroviricota Heunggongvirae Duplodnaviria Viruses	48216	FALSE	54.853	DNA	2021-10-12	62	54.8387	45.1613	90.8951		1	Achromobacter	Steinhofvirus	Steinhofvirus	Unclassified	Unclassified	Unclassified	Caudoviricetes	Uroviricota	Heunggongvirae	Duplodnaviria	Group I	PHG	Achromobacter xylosoxidans	Complete	High-quality	100	DTR (high-confidence)	0.6125	low_confidence_prediction	NC_028834	TRUE	FALSE	TRUE
NC_028825	Escherichia phage vB_EcoM_AYO145A	Escherichia phage vB_EcoM_AYO145A Felixounavirus Ounavirinae Caudoviricetes Uroviricota Heunggongvirae Duplodnaviria Viruses	87372	FALSE	39.003	DNA	2021-10-12	127	72.4409	27.5591	89.9888		25	Escherichia	Felixounavirus	Felixounavirus	Ounavirinae	Unclassified	Unclassified	Caudoviricetes	Uroviricota	Heunggongvirae	Duplodnaviria	Group I	PHG	Unspecified	High-quality	High-quality	99.22	AAI-based (high-confidence)	1	high_confidence_prediction	NC_028825	TRUE	FALSE	TRUE
NC_028820	Yersinia phage vB_YenM_TG1	Yersinia phage vB_YenM_TG1 Tegunavirus Tevenvirinae Straboviridae Caudoviricetes Uroviricota Heunggongvirae Duplodnaviria Viruses	162101	FALSE	34.56	DNA	2021-10-12	263	16.3498	83.6502	94.4757		4	Yersinia	Tegunavirus	Tegunavirus	Tevenvirinae	Straboviridae	Unclassified	Caudoviricetes	Uroviricota	Heunggongvirae	Duplodnaviria	Group I	PHG	Yersinia enterocolitica	High-quality	High-quality	96.31	AAI-based (high-confidence)	0.9991368286445012	high_confidence_prediction	NC_028820	TRUE	FALSE	TRUE
NC_028816	Klebsiella phage vB_KpnP_SU503	Klebsiella phage vB_KpnP_SU503 Drulisvirus Slopekvirinae Autographiviridae Caudoviricetes Uroviricota Heunggongvirae Duplodnaviria Viruses	43809	FALSE	53.749	DNA	2021-10-12	54	100	0	93.3644		0	Klebsiella	Drulisvirus	Drulisvirus	Slopekvirinae	Autographiviridae	Unclassified	Caudoviricetes	Uroviricota	Heunggongvirae	Duplodnaviria	Group I	PHG	Klebsiella pneumoniae 07RAFM-KPN-503	High-quality	High-quality	99.89	AAI-based (high-confidence)	1	high_confidence_prediction	NC_028816	TRUE	FALSE	TRUE
NC_028805	Brevibacillus phage Jenst	Brevibacillus phage Jenst Jenstvirus Caudoviricetes Uroviricota Heunggongvirae Duplodnaviria Viruses	126341	FALSE	42.886	DNA	2021-10-12	160	36.25	63.75	86.5918		6	Brevibacillus	Jenstvirus	Jenstvirus	Unclassified	Unclassified	Unclassified	Caudoviricetes	Uroviricota	Heunggongvirae	Duplodnaviria	Group I	PHG	Unspecified	Complete	High-quality	100	DTR (high-confidence)	0	high_confidence_prediction	NC_028805	TRUE	FALSE	TRUE
NC_028796	Mycobacterium phage Phayonce	Mycobacterium phage Phayonce Phayoncevirus Pclasvirinae Caudoviricetes Uroviricota Heunggongvirae Duplodnaviria Viruses	49203	FALSE	66.673	DNA	2021-10-12	78	96.1538	3.84615	96.1832		0	Mycobacterium	Phayoncevirus	Phayoncevirus	Pclasvirinae	Unclassified	Unclassified	Caudoviricetes	Uroviricota	Heunggongvirae	Duplodnaviria	Group I	PHG	Unspecified	High-quality	High-quality	99.77	AAI-based (high-confidence)	0	high_confidence_prediction	NC_028796	TRUE	FALSE	TRUE
NC_028785	Mycobacterium phage NelitzaMV	Mycobacterium phage NelitzaMV Kostyavirus Caudoviricetes Uroviricota Heunggongvirae Duplodnaviria Viruses	72790	FALSE	63.054	DNA	2021-10-12	131	78.626	21.374	91.9467		2	Mycobacterium	Kostyavirus	Kostyavirus	Unclassified	Unclassified	Unclassified	Caudoviricetes	Uroviricota	Heunggongvirae	Duplodnaviria	Group I	PHG	Unspecified	High-quality	High-quality	95.62	AAI-based (high-confidence)	0	high_confidence_prediction		FALSE	FALSE	TRUE
NC_028783	Lactobacillus phage iLp84	Lactobacillus phage iLp84 Pleetrevirus iLp84 Pleetrevirus Caudoviricetes Uroviricota Heunggongvirae Duplodnaviria Viruses	39399	FALSE	45.085	DNA	2021-10-12	56	80.3571	19.6429	90.3043		1	Lactobacillus	Pleetrevirus	Pleetrevirus	Unclassified	Unclassified	Unclassified	Caudoviricetes	Uroviricota	Heunggongvirae	Duplodnaviria	Group I	PHG	Lactobacillus paracasei	High-quality	High-quality	95.41	AAI-based (high-confidence)	0.0375	high_confidence_prediction	NC_028783	TRUE	FALSE	TRUE
NC_028780	Escherichia phage slur07	Escherichia phage slur07 Tequatrovirus slur07 Tequatrovirus Tevenvirinae Straboviridae Caudoviricetes Uroviricota Heunggongvirae Duplodnaviria Viruses	167124	FALSE	35.429	DNA	2021-10-12	266	83.8346	16.1654	94.735		9	Escherichia	Tequatrovirus	Tequatrovirus	Tevenvirinae	Straboviridae	Unclassified	Caudoviricetes	Uroviricota	Heunggongvirae	Duplodnaviria	Group I	PHG	Unspecified	Complete	High-quality	100	DTR (high-confidence)	0.875	medium_confidence_prediction	NC_028780	TRUE	FALSE	TRUE
NC_028774	Klebsiella phage Sushi	Klebsiella phage Sushi Webervirus Drexlerviridae Caudoviricetes Uroviricota Heunggongvirae Duplodnaviria Viruses	48754	FALSE	50.769	DNA	2021-10-12	75	77.3333	22.6667	90.9772		0	Klebsiella	Webervirus	Webervirus	Unclassified	Drexlerviridae	Unclassified	Caudoviricetes	Uroviricota	Heunggongvirae	Duplodnaviria	Group I	PHG	Klebsiella pneumoniae	High-quality	High-quality	98.41	AAI-based (high-confidence)	0.95	high_confidence_prediction	NC_028774	TRUE	FALSE	TRUE
NC_028768	Achromobacter phage JWX	Achromobacter phage JWX Steinhofvirus Caudoviricetes Uroviricota Heunggongvirae Duplodnaviria Viruses	49714	FALSE	55.413	DNA	2021-10-12	65	49.2308	50.7692	88.989		1	Achromobacter	Steinhofvirus	Steinhofvirus	Unclassified	Unclassified	Unclassified	Caudoviricetes	Uroviricota	Heunggongvirae	Duplodnaviria	Group I	PHG	Achromobacter xylosoxidans	Complete	High-quality	100	DTR (high-confidence)	0.9875	high_confidence_prediction	NC_028768	TRUE	FALSE	TRUE
NC_028759	Mycobacterium phage Mufasa	Mycobacterium phage Mufasa Timquatrovirus mufasa Timquatrovirus Weiservirinae Caudoviricetes Uroviricota Heunggongvirae Duplodnaviria Viruses	58065	FALSE	68.232	DNA	2021-10-12	91	94.5055	5.49451	91.5164		0	Mycobacterium	Timquatrovirus	Timquatrovirus	Weiservirinae	Unclassified	Unclassified	Caudoviricetes	Uroviricota	Heunggongvirae	Duplodnaviria	Group I	PHG	Unspecified	High-quality	High-quality	100	AAI-based (high-confidence)	0	high_confidence_prediction	NC_028759	TRUE	FALSE	TRUE
NC_028744	Mycobacterium phage LadyBird	Mycobacterium phage LadyBird Fromanvirus Caudoviricetes Uroviricota Heunggongvirae Duplodnaviria Viruses	53141	FALSE	63.459	DNA	2021-10-12	93	36.5591	63.4409	89.0499		1	Mycobacterium	Fromanvirus	Fromanvirus	Unclassified	Unclassified	Unclassified	Caudoviricetes	Uroviricota	Heunggongvirae	Duplodnaviria	Group I	PHG	Unspecified	High-quality	High-quality	100	AAI-based (high-confidence)	0	high_confidence_prediction		FALSE	FALSE	TRUE
NC_028685	Shigella phage Ss-VASD	Shigella phage Ss-VASD Oslovirus Sepvirinae Caudoviricetes Uroviricota Heunggongvirae Duplodnaviria Viruses	62851	FALSE	50.071	DNA	2021-10-12	74	58.1081	41.8919	89.316		0	Shigella	Oslovirus	Oslovirus	Sepvirinae	Unclassified	Unclassified	Caudoviricetes	Uroviricota	Heunggongvirae	Duplodnaviria	Group I	PHG	Shigella sonnei	Complete	High-quality	100	DTR (high-confidence)	0.0125	high_confidence_prediction	NC_028685	TRUE	FALSE	TRUE
NC_028669	Staphylococcus phage phiJB	Staphylococcus phage phiJB Phietavirus JB Phietavirus Azeredovirinae Caudoviricetes Uroviricota Heunggongvirae Duplodnaviria Viruses	43012	FALSE	34.73	DNA	2021-10-12	68	91.1765	8.82353	93.8529		0	Staphylococcus	Phietavirus	Phietavirus	Azeredovirinae	Unclassified	Unclassified	Caudoviricetes	Uroviricota	Heunggongvirae	Duplodnaviria	Group I	PHG	Staphylococcus aureus Jevons B	High-quality	High-quality	100	AAI-based (high-confidence)	0	high_confidence_prediction	NC_028669	TRUE	FALSE	TRUE
NC_028661	Pseudomonas phage PPPL-1	Pseudomonas phage PPPL-1 Ghunavirus PPPL1 Ghunavirus Studiervirinae Autographiviridae Caudoviricetes Uroviricota Heunggongvirae Duplodnaviria Viruses	41149	FALSE	57.003	DNA	2021-10-12	49	100	0	92.4883		0	Pseudomonas	Ghunavirus	Ghunavirus	Studiervirinae	Autographiviridae	Unclassified	Caudoviricetes	Uroviricota	Heunggongvirae	Duplodnaviria	Group I	PHG	Pseudomonas syringae pv. actinidiae KBE9	High-quality	High-quality	100	AAI-based (high-confidence)	0.925	medium_confidence_prediction	NC_028661	TRUE	FALSE	TRUE
NC_028657	Pseudomonas phage YMC11/02/R656	Pseudomonas phage YMC11/02/R656 Siphoviridae Caudoviricetes Uroviricota Heunggongvirae Duplodnaviria Viruses	60919	FALSE	58.739	DNA	2021-10-12	108	43.5185	56.4815	87.3931		1	Pseudomonas	Siphoviridae	Unclassified	Unclassified	Siphoviridae	Unclassified	Caudoviricetes	Uroviricota	Heunggongvirae	Duplodnaviria	Group I	PHG	Pseudomonas aeruginosa YMC11/02/R656	High-quality	High-quality	100	AAI-based (high-confidence)	0	high_confidence_prediction		FALSE	FALSE	TRUE
NC_028448	Escherichia phage slur14	Escherichia phage slur14 Tequatrovirus slur03 Tequatrovirus Tevenvirinae Straboviridae Caudoviricetes Uroviricota Heunggongvirae Duplodnaviria Viruses	167467	FALSE	35.399	DNA	2021-10-12	272	15.0735	84.9265	94.7034		10	Escherichia	Tequatrovirus	Tequatrovirus	Tevenvirinae	Straboviridae	Unclassified	Caudoviricetes	Uroviricota	Heunggongvirae	Duplodnaviria	Group I	PHG	Escherichia coli	Complete	High-quality	100	DTR (high-confidence)	1	high_confidence_prediction		FALSE	FALSE	TRUE
NC_009762	Staphylococcus phage tp310-2	Staphylococcus phage tp310-2 Triavirus tp3102 Triavirus Caudoviricetes Uroviricota Heunggongvirae Duplodnaviria Viruses	47785	FALSE	33.751	DNA	2021-10-12	69	89.8551	10.1449	93.2301		0	Staphylococcus	Triavirus	Triavirus	Unclassified	Unclassified	Unclassified	Caudoviricetes	Uroviricota	Heunggongvirae	Duplodnaviria	Group I	PHG	Unspecified	High-quality	High-quality	100	AAI-based (high-confidence)	0	high_confidence_prediction	NC_009762	TRUE	FALSE	TRUE
NC_004914	Escherichia phage Stx2 II	Escherichia phage Stx2 II Traversvirus Sepvirinae Caudoviricetes Uroviricota Heunggongvirae Duplodnaviria Viruses	62706	FALSE	49.901	DNA	2021-10-11	92	59.7826	40.2174	87.5642		3	Escherichia	Traversvirus	Traversvirus	Sepvirinae	Unclassified	Unclassified	Caudoviricetes	Uroviricota	Heunggongvirae	Duplodnaviria	Group I	PHG	Escherichia coli O157:H7 Morioka V526	High-quality	High-quality	95.63	AAI-based (high-confidence)	0	high_confidence_prediction	NC_004914	TRUE	FALSE	TRUE
NC_005262	Burkholderia phage Bcep22	Burkholderia phage Bcep22 Lessievirus Caudoviricetes Uroviricota Heunggongvirae Duplodnaviria Viruses	63882	FALSE	65.309	DNA	2021-10-11	72	76.3889	23.6111	71.546		2	Burkholderia	Lessievirus	Lessievirus	Unclassified	Unclassified	Unclassified	Caudoviricetes	Uroviricota	Heunggongvirae	Duplodnaviria	Group I	PHG	Unspecified	High-quality	High-quality	100	AAI-based (high-confidence)	0.25	medium_confidence_prediction	NC_005262	TRUE	FALSE	TRUE
NC_027992	Pseudomonas phage JBD25	Pseudomonas phage JBD25 Siphoviridae Caudoviricetes Uroviricota Heunggongvirae Duplodnaviria Viruses	39552	FALSE	62.535	DNA	2021-10-12	56	58.9286	41.0714	97.2542		0	Pseudomonas	Siphoviridae	Unclassified	Unclassified	Siphoviridae	Unclassified	Caudoviricetes	Uroviricota	Heunggongvirae	Duplodnaviria	Group I	PHG	Unspecified	High-quality	High-quality	100	AAI-based (high-confidence)	0.9	medium_confidence_prediction		FALSE	FALSE	TRUE
NC_027983	Escherichia phage AR1	Escherichia phage AR1 Tequatrovirus Tevenvirinae Straboviridae Caudoviricetes Uroviricota Heunggongvirae Duplodnaviria Viruses	167435	FALSE	35.331	DNA	2021-10-11	264	15.9091	84.0909	94.7496		10	Escherichia	Tequatrovirus	Tequatrovirus	Tevenvirinae	Straboviridae	Unclassified	Caudoviricetes	Uroviricota	Heunggongvirae	Duplodnaviria	Group I	PHG	Escherichia coli O157:H7	High-quality	High-quality	99.59	AAI-based (high-confidence)	1	high_confidence_prediction	NC_027983	TRUE	FALSE	TRUE
NC_027979	Enterobacteria phage RB68	Enterobacteria phage RB68 Tequatrovirus Tevenvirinae Straboviridae Caudoviricetes Uroviricota Heunggongvirae Duplodnaviria Viruses	168401	FALSE	35.252	DNA	2021-10-11	266	15.7895	84.2105	94.8189		9	Enterobacteria	Tequatrovirus	Tequatrovirus	Tevenvirinae	Straboviridae	Unclassified	Caudoviricetes	Uroviricota	Heunggongvirae	Duplodnaviria	Group I	PHG	Escherichia coli B	High-quality	High-quality	100	AAI-based (high-confidence)	1	high_confidence_prediction		FALSE	FALSE	TRUE
NC_027996	Firehammervirus CPt10	Firehammervirus CPt10 Firehammervirus Eucampyvirinae Caudoviricetes Uroviricota Heunggongvirae Duplodnaviria Viruses	175720	FALSE	27.337	DNA	2021-10-12	206	89.8058	10.1942	90.0928		2	Unspecified	Firehammervirus	Firehammervirus	Eucampyvirinae	Unclassified	Unclassified	Caudoviricetes	Uroviricota	Heunggongvirae	Duplodnaviria	Group I	PHG	Unspecified	High-quality	High-quality	98.49	AAI-based (high-confidence)	0.775	medium_confidence_prediction	NC_027996	TRUE	FALSE	TRUE
NC_024124	Escherichia phage vB_EcoM_JS09	Escherichia phage vB_EcoM_JS09 Mosigvirus Tevenvirinae Straboviridae Caudoviricetes Uroviricota Heunggongvirae Duplodnaviria Viruses	169148	FALSE	37.649	DNA	2021-10-12	275	85.0909	14.9091	95.0304		2	Escherichia	Mosigvirus	Mosigvirus	Tevenvirinae	Straboviridae	Unclassified	Caudoviricetes	Uroviricota	Heunggongvirae	Duplodnaviria	Group I	PHG	avian pathogenic Escherichia coli and genetically engineered Escherichia coli B and K strain	High-quality	High-quality	99.78	AAI-based (high-confidence)	0.9736565181674894	high_confidence_prediction	NC_024124	TRUE	FALSE	TRUE
NC_026607	Salmonella phage STP4-a	Salmonella phage STP4-a Gelderlandvirus stp4a Gelderlandvirus Tevenvirinae Straboviridae Caudoviricetes Uroviricota Heunggongvirae Duplodnaviria Viruses	159914	FALSE	36.862	DNA	2021-10-12	257	18.2879	81.7121	94.6246		4	Salmonella	Gelderlandvirus	Gelderlandvirus	Tevenvirinae	Straboviridae	Unclassified	Caudoviricetes	Uroviricota	Heunggongvirae	Duplodnaviria	Group I	PHG	Salmonella Typhimurium ATCC 14028	High-quality	High-quality	95.19	AAI-based (high-confidence)	0.9875	high_confidence_prediction	NC_026607	TRUE	FALSE	TRUE
NC_027389	Propionibacterium phage PHL141N00	Propionibacterium phage PHL141N00 Pahexavirus Caudoviricetes Uroviricota Heunggongvirae Duplodnaviria Viruses	29494	FALSE	53.943	DNA	2021-10-12	41	53.6585	46.3415	86.4684		0	Propionibacterium	Pahexavirus	Pahexavirus	Unclassified	Unclassified	Unclassified	Caudoviricetes	Uroviricota	Heunggongvirae	Duplodnaviria	Group I	PHG	Propionibacterium acnes	High-quality	High-quality	100	AAI-based (high-confidence)	0.925	medium_confidence_prediction	NC_027389	TRUE	FALSE	TRUE
NC_027385	Propionibacterium phage PHL092M00	Propionibacterium phage PHL092M00 Pahexavirus Caudoviricetes Uroviricota Heunggongvirae Duplodnaviria Viruses	29261	FALSE	53.918	DNA	2021-10-12	40	52.5	47.5	84.5323		0	Propionibacterium	Pahexavirus	Pahexavirus	Unclassified	Unclassified	Unclassified	Caudoviricetes	Uroviricota	Heunggongvirae	Duplodnaviria	Group I	PHG	Propionibacterium acnes	High-quality	High-quality	99.33	AAI-based (high-confidence)	0.9117103416003745	medium_confidence_prediction	NC_027385	TRUE	FALSE	TRUE
NC_027377	Leuconostoc phage Ln-8	Leuconostoc phage Ln-8 Unaquatrovirus Mccleskeyvirinae Caudoviricetes Uroviricota Heunggongvirae Duplodnaviria Viruses	28921	FALSE	36.14	DNA	2021-10-12	43	46.5116	53.4884	91.4387		0	Leuconostoc	Unaquatrovirus	Unaquatrovirus	Mccleskeyvirinae	Unclassified	Unclassified	Caudoviricetes	Uroviricota	Heunggongvirae	Duplodnaviria	Group I	PHG	Leuconostoc mesenteroides subsp. mesenteroides D6a	Complete	High-quality	100	DTR (high-confidence)	0.8118782016546146	medium_confidence_prediction		FALSE	FALSE	TRUE
NC_027373	Propionibacterium phage PHL030N00	Propionibacterium phage PHL030N00 Pahexavirus Caudoviricetes Uroviricota Heunggongvirae Duplodnaviria Viruses	29423	FALSE	53.91	DNA	2021-10-12	43	48.8372	51.1628	87.4826		0	Propionibacterium	Pahexavirus	Pahexavirus	Unclassified	Unclassified	Unclassified	Caudoviricetes	Uroviricota	Heunggongvirae	Duplodnaviria	Group I	PHG	Propionibacterium acnes	High-quality	High-quality	99.88	AAI-based (high-confidence)	0.9875	high_confidence_prediction		FALSE	FALSE	TRUE
NC_027361	Propionibacterium phage PHL085N00	Propionibacterium phage PHL085N00 Pahexavirus Caudoviricetes Uroviricota Heunggongvirae Duplodnaviria Viruses	29454	FALSE	53.833	DNA	2021-10-12	41	48.7805	51.2195	86.7488		0	Propionibacterium	Pahexavirus	Pahexavirus	Unclassified	Unclassified	Unclassified	Caudoviricetes	Uroviricota	Heunggongvirae	Duplodnaviria	Group I	PHG	Propionibacterium acnes	High-quality	High-quality	99.98	AAI-based (high-confidence)	0.9125	medium_confidence_prediction		FALSE	FALSE	TRUE
NC_027357	Propionibacterium phage PHL025M00	Propionibacterium phage PHL025M00 Pahexavirus Caudoviricetes Uroviricota Heunggongvirae Duplodnaviria Viruses	29496	FALSE	53.984	DNA	2021-10-12	41	51.2195	48.7805	86.8796		0	Propionibacterium	Pahexavirus	Pahexavirus	Unclassified	Unclassified	Unclassified	Caudoviricetes	Uroviricota	Heunggongvirae	Duplodnaviria	Group I	PHG	Propionibacterium acnes	High-quality	High-quality	100	AAI-based (high-confidence)	0.8375	medium_confidence_prediction	NC_027357	TRUE	FALSE	TRUE
NC_027349	Escherichia phage HY01	Escherichia phage HY01 Tequatrovirus Tevenvirinae Straboviridae Caudoviricetes Uroviricota Heunggongvirae Duplodnaviria Viruses	166977	FALSE	35.453	DNA	2021-10-12	265	15.4717	84.5283	94.7807		9	Escherichia	Tequatrovirus	Tequatrovirus	Tevenvirinae	Straboviridae	Unclassified	Caudoviricetes	Uroviricota	Heunggongvirae	Duplodnaviria	Group I	PHG	Unspecified	High-quality	High-quality	99.31	AAI-based (high-confidence)	0.9625	high_confidence_prediction	NC_027349	TRUE	FALSE	TRUE
NC_027331	Citrobacter phage Moon	Citrobacter phage Moon Moonvirus Tevenvirinae Straboviridae Caudoviricetes Uroviricota Heunggongvirae Duplodnaviria Viruses	170341	FALSE	38.876	DNA	2021-10-12	296	14.527	85.473	95.408		9	Citrobacter	Moonvirus	Moonvirus	Tevenvirinae	Straboviridae	Unclassified	Caudoviricetes	Uroviricota	Heunggongvirae	Duplodnaviria	Group I	PHG	Citrobacter freundii	High-quality	High-quality	100	AAI-based (high-confidence)	0.9125	medium_confidence_prediction	NC_027331	TRUE	FALSE	TRUE
NC_027405	Propionibacterium phage PHL163M00	Propionibacterium phage PHL163M00 Pahexavirus Caudoviricetes Uroviricota Heunggongvirae Duplodnaviria Viruses	29264	FALSE	54.155	DNA	2021-10-12	40	72.5	27.5	80.9254		0	Propionibacterium	Pahexavirus	Pahexavirus	Unclassified	Unclassified	Unclassified	Caudoviricetes	Uroviricota	Heunggongvirae	Duplodnaviria	Group I	PHG	Propionibacterium acnes	High-quality	High-quality	99.34	AAI-based (high-confidence)	0.7875	medium_confidence_prediction	NC_027405	TRUE	FALSE	TRUE
NC_027401	Propionibacterium phage PHL095N00	Propionibacterium phage PHL095N00 Pahexavirus Caudoviricetes Uroviricota Heunggongvirae Duplodnaviria Viruses	29751	FALSE	53.995	DNA	2021-10-12	43	48.8372	51.1628	87.4155		0	Propionibacterium	Pahexavirus	Pahexavirus	Unclassified	Unclassified	Unclassified	Caudoviricetes	Uroviricota	Heunggongvirae	Duplodnaviria	Group I	PHG	Propionibacterium acnes	High-quality	High-quality	100	AAI-based (high-confidence)	0.8875	medium_confidence_prediction	NC_027401	TRUE	FALSE	TRUE
NC_027369	Escherichia phage EC6	Escherichia phage EC6 Felixounavirus Ounavirinae Caudoviricetes Uroviricota Heunggongvirae Duplodnaviria Viruses	86231	FALSE	38.898	DNA	2021-10-12	134	72.3881	27.6119	88.9123		25	Escherichia	Felixounavirus	Felixounavirus	Ounavirinae	Unclassified	Unclassified	Caudoviricetes	Uroviricota	Heunggongvirae	Duplodnaviria	Group I	PHG	Escherichia coli serotype O157:H7	Complete	High-quality	100	DTR (high-confidence)	1	high_confidence_prediction	NC_027369	TRUE	FALSE	TRUE
NC_027353	Yersinia phage phiD1	Yersinia phage phiD1 Tequatrovirus Tevenvirinae Straboviridae Caudoviricetes Uroviricota Heunggongvirae Duplodnaviria Viruses	167063	FALSE	35.442	DNA	2021-10-12	272	15.4412	84.5588	94.6804		9	Yersinia	Tequatrovirus	Tequatrovirus	Tevenvirinae	Straboviridae	Unclassified	Caudoviricetes	Uroviricota	Heunggongvirae	Duplodnaviria	Group I	PHG	Yersinia pestis	High-quality	High-quality	99.36	AAI-based (high-confidence)	1	high_confidence_prediction	NC_027353	TRUE	FALSE	TRUE
NC_027298	Casadabanvirus LPB1	Casadabanvirus LPB1 Casadabanvirus Caudoviricetes Uroviricota Heunggongvirae Duplodnaviria Viruses	36814	FALSE	64.364	DNA	2021-10-12	53	96.2264	3.77358	95.2464		0	Unspecified	Casadabanvirus	Casadabanvirus	Unclassified	Unclassified	Unclassified	Caudoviricetes	Uroviricota	Heunggongvirae	Duplodnaviria	Group I	PHG	Unspecified	High-quality	High-quality	96.24	AAI-based (high-confidence)	0.3	low_confidence_prediction	NC_027298	TRUE	FALSE	TRUE
NC_027294	Propionibacterium phage PHL150M00	Propionibacterium phage PHL150M00 Pahexavirus Caudoviricetes Uroviricota Heunggongvirae Duplodnaviria Viruses	29438	FALSE	54.25	DNA	2021-10-12	41	51.2195	48.7805	87.224		0	Propionibacterium	Pahexavirus	Pahexavirus	Unclassified	Unclassified	Unclassified	Caudoviricetes	Uroviricota	Heunggongvirae	Duplodnaviria	Group I	PHG	Propionibacterium acnes	High-quality	High-quality	99.93	AAI-based (high-confidence)	0.95	high_confidence_prediction		FALSE	FALSE	TRUE
NC_027132	Synechococcus phage ACG-2014i	Synechococcus phage ACG-2014i Chalconvirus acg2014i Chalconvirus Kyanoviridae Caudoviricetes Uroviricota Heunggongvirae Duplodnaviria Viruses	190768	FALSE	39.008	DNA	2021-10-12	210	97.1429	2.85714	95.0296		9	Synechococcus	Chalconvirus	Chalconvirus	Unclassified	Kyanoviridae	Unclassified	Caudoviricetes	Uroviricota	Heunggongvirae	Duplodnaviria	Group I	PHG	Unspecified	High-quality	High-quality	99.63	AAI-based (high-confidence)	1	high_confidence_prediction	NC_027132	TRUE	FALSE	TRUE
NC_026926	Synechococcus phage ACG-2014j	Synechococcus phage ACG-2014j Potamoivirus tusconj Potamoivirus Kyanoviridae Caudoviricetes Uroviricota Heunggongvirae Duplodnaviria Viruses	192108	FALSE	38.566	DNA	2021-10-12	228	96.9298	3.07018	95.1371		8	Synechococcus	Potamoivirus	Potamoivirus	Unclassified	Kyanoviridae	Unclassified	Caudoviricetes	Uroviricota	Heunggongvirae	Duplodnaviria	Group I	PHG	Unspecified	High-quality	High-quality	100	AAI-based (high-confidence)	0.9875	high_confidence_prediction		FALSE	FALSE	TRUE
NC_026611	Edwardsiella phage GF-2	Edwardsiella phage GF-2 Gofduovirus GF2 Gofduovirus Caudoviricetes Uroviricota Heunggongvirae Duplodnaviria Viruses	43129	FALSE	51.269	DNA	2021-10-12	80	66.25	33.75	94.0666		2	Edwardsiella	Gofduovirus	Gofduovirus	Unclassified	Unclassified	Unclassified	Caudoviricetes	Uroviricota	Heunggongvirae	Duplodnaviria	Group I	PHG	Unspecified	High-quality	High-quality	100	AAI-based (high-confidence)	0.125	medium_confidence_prediction	NC_026611	TRUE	FALSE	TRUE
NC_026599	Pseudomonas phage vB_PaeP_C2-10_Ab22	Pseudomonas phage vB_PaeP_C2-10_Ab22 Bruynoghevirus Caudoviricetes Uroviricota Heunggongvirae Duplodnaviria Viruses	45808	FALSE	52.353	DNA	2021-10-12	68	69.1176	30.8824	91.6805		3	Pseudomonas	Bruynoghevirus	Bruynoghevirus	Unclassified	Unclassified	Unclassified	Caudoviricetes	Uroviricota	Heunggongvirae	Duplodnaviria	Group I	PHG	Pseudomonas aeruginosa	Complete	High-quality	100	DTR (high-confidence)	0.9995052770448548	high_confidence_prediction	NC_026599	TRUE	FALSE	TRUE
NC_026586	Pseudomonas phage vB_PaeM_PAO1_Ab27	Pseudomonas phage vB_PaeM_PAO1_Ab27 Pbunavirus LS1 Pbunavirus Caudoviricetes Uroviricota Heunggongvirae Duplodnaviria Viruses	66299	FALSE	55.668	DNA	2021-10-12	94	41.4894	58.5106	92.1009		0	Pseudomonas	Pbunavirus	Pbunavirus	Unclassified	Unclassified	Unclassified	Caudoviricetes	Uroviricota	Heunggongvirae	Duplodnaviria	Group I	PHG	Pseudomonas aeruginosa	High-quality	High-quality	100	AAI-based (high-confidence)	0.8978524229074891	medium_confidence_prediction		FALSE	FALSE	TRUE
NC_026017	Salmonella phage LSPA1	Salmonella phage LSPA1 Jerseyvirus Guernseyvirinae Caudoviricetes Uroviricota Heunggongvirae Duplodnaviria Viruses	41880	FALSE	50.487	DNA	2021-10-12	60	66.6667	33.3333	91.447		0	Salmonella	Jerseyvirus	Jerseyvirus	Guernseyvirinae	Unclassified	Unclassified	Caudoviricetes	Uroviricota	Heunggongvirae	Duplodnaviria	Group I	PHG	Salmonella paratyphi A CMCC50973	High-quality	High-quality	97.66	AAI-based (high-confidence)	0.9375	medium_confidence_prediction	NC_026017	TRUE	FALSE	TRUE
NC_025416	Staphylococcus phage MCE-2014	Staphylococcus phage MCE-2014 Kayvirus Twortvirinae Herelleviridae Caudoviricetes Uroviricota Heunggongvirae Duplodnaviria Viruses	141907	FALSE	30.385	DNA	2021-10-12	210	71.4286	28.5714	89.9991		4	Staphylococcus	Kayvirus	Kayvirus	Twortvirinae	Herelleviridae	Unclassified	Caudoviricetes	Uroviricota	Heunggongvirae	Duplodnaviria	Group I	PHG	Staphylococcus aureus BCP88	High-quality	High-quality	100	AAI-based (high-confidence)	0.875	medium_confidence_prediction	NC_025416	TRUE	FALSE	TRUE
NC_025450	Lelliottia phage phD2B	Lelliottia phage phD2B Tuodvirus phD2B Tuodvirus Molineuxvirinae Autographiviridae Caudoviricetes Uroviricota Heunggongvirae Duplodnaviria Viruses	44366	FALSE	51.003	DNA	2021-10-12	52	100	0	92.7535		0	Lelliottia	Tuodvirus	Tuodvirus	Molineuxvirinae	Autographiviridae	Unclassified	Caudoviricetes	Uroviricota	Heunggongvirae	Duplodnaviria	Group I	PHG	Lelliottia sp. GL2	Complete	High-quality	100	DTR (high-confidence)	0.925	medium_confidence_prediction	NC_025450	TRUE	FALSE	TRUE
NC_025424	Bacillus phage Waukesha92	Bacillus phage Waukesha92 Waukeshavirus waukesha92 Waukeshavirus Caudoviricetes Uroviricota Heunggongvirae Duplodnaviria Viruses	45648	FALSE	35.452	DNA	2021-10-12	70	15.7143	84.2857	85.0946		0	Bacillus	Waukeshavirus	Waukeshavirus	Unclassified	Unclassified	Unclassified	Caudoviricetes	Uroviricota	Heunggongvirae	Duplodnaviria	Group I	PHG	Bacillus thuringiensis subsp. Kurstaki	High-quality	High-quality	99.3	AAI-based (high-confidence)	0.1125	medium_confidence_prediction	NC_025424	TRUE	FALSE	TRUE
NC_024794	Escherichia phage vB_EcoM_PhAPEC2	Escherichia phage vB_EcoM_PhAPEC2 Mosigvirus phapec2 Mosigvirus Tevenvirinae Straboviridae Caudoviricetes Uroviricota Heunggongvirae Duplodnaviria Viruses	167318	FALSE	37.725	DNA	2021-10-12	265	15.4717	84.5283	94.9414		3	Escherichia	Mosigvirus	Mosigvirus	Tevenvirinae	Straboviridae	Unclassified	Caudoviricetes	Uroviricota	Heunggongvirae	Duplodnaviria	Group I	PHG	Unspecified	High-quality	High-quality	98.61	AAI-based (high-confidence)	0.9625	high_confidence_prediction	NC_024794	TRUE	FALSE	TRUE
NC_024790	Escherichia phage vB_EcoP_PhAPEC7	Escherichia phage vB_EcoP_PhAPEC7 Gamaleyavirus Enquatrovirinae Schitoviridae Caudoviricetes Uroviricota Heunggongvirae Duplodnaviria Viruses	71778	FALSE	43.345	DNA	2021-10-12	86	76.7442	23.2558	92.9045		1	Escherichia	Gamaleyavirus	Gamaleyavirus	Enquatrovirinae	Schitoviridae	Unclassified	Caudoviricetes	Uroviricota	Heunggongvirae	Duplodnaviria	Group I	PHG	Unspecified	High-quality	High-quality	99.38	AAI-based (high-confidence)	0.9582869025681336	high_confidence_prediction	NC_024790	TRUE	FALSE	TRUE
NC_024786	Escherichia phage vB_EcoP_PhAPEC5	Escherichia phage vB_EcoP_PhAPEC5 Gamaleyavirus Enquatrovirinae Schitoviridae Caudoviricetes Uroviricota Heunggongvirae Duplodnaviria Viruses	71248	FALSE	43.492	DNA	2021-10-12	82	76.8293	23.1707	92.9977		1	Escherichia	Gamaleyavirus	Gamaleyavirus	Enquatrovirinae	Schitoviridae	Unclassified	Caudoviricetes	Uroviricota	Heunggongvirae	Duplodnaviria	Group I	PHG	Unspecified	High-quality	High-quality	98.65	AAI-based (high-confidence)	0.9925660792951542	high_confidence_prediction	NC_024786	TRUE	FALSE	TRUE
NC_024782	Pseudomonas phage MP48	Pseudomonas phage MP48 Casadabanvirus Caudoviricetes Uroviricota Heunggongvirae Duplodnaviria Viruses	36838	FALSE	64.091	DNA	2021-10-12	53	98.1132	1.88679	95.6974		0	Pseudomonas	Casadabanvirus	Casadabanvirus	Unclassified	Unclassified	Unclassified	Caudoviricetes	Uroviricota	Heunggongvirae	Duplodnaviria	Group I	PHG	Pseudomonas aeruginosa PA14	High-quality	High-quality	96.13	AAI-based (high-confidence)	0.175	medium_confidence_prediction	NC_024782	TRUE	FALSE	TRUE
NC_024385	Leuconostoc phage phiLN12	Leuconostoc phage phiLN12 Limdunavirus Mccleskeyvirinae Caudoviricetes Uroviricota Heunggongvirae Duplodnaviria Viruses	28193	FALSE	36.637	DNA	2021-10-12	41	48.7805	51.2195	92.8848		0	Leuconostoc	Limdunavirus	Limdunavirus	Mccleskeyvirinae	Unclassified	Unclassified	Caudoviricetes	Uroviricota	Heunggongvirae	Duplodnaviria	Group I	PHG	Leuconostoc pseudomesenteroides LN02	High-quality	High-quality	100	AAI-based (high-confidence)	1	high_confidence_prediction	NC_024385	TRUE	FALSE	TRUE
NC_024380	Leuconostoc phage phiLN6B	Leuconostoc phage phiLN6B Limdunavirus Mccleskeyvirinae Caudoviricetes Uroviricota Heunggongvirae Duplodnaviria Viruses	25740	FALSE	36.465	DNA	2021-10-12	39	48.7179	51.2821	92.4476		0	Leuconostoc	Limdunavirus	Limdunavirus	Mccleskeyvirinae	Unclassified	Unclassified	Caudoviricetes	Uroviricota	Heunggongvirae	Duplodnaviria	Group I	PHG	Leuconostoc pseudomesenteroides LN02	High-quality	High-quality	95.9	AAI-based (high-confidence)	0.8118782016546146	medium_confidence_prediction		FALSE	FALSE	TRUE
NC_005880	Staphylococcus phage K	Staphylococcus phage K Kayvirus Twortvirinae Herelleviridae Caudoviricetes Uroviricota Heunggongvirae Duplodnaviria Viruses	148317	FALSE	30.386	DNA	2021-10-11	237	72.9958	27.0042	89.2447		4	Staphylococcus	Kayvirus	Kayvirus	Twortvirinae	Herelleviridae	Unclassified	Caudoviricetes	Uroviricota	Heunggongvirae	Duplodnaviria	Group I	PHG	Staphylococcus aureus	Complete	High-quality	100	DTR (high-confidence)	0.825	medium_confidence_prediction	NC_005880	TRUE	FALSE	TRUE
NC_024213	Bacillus phage Hakuna	Bacillus phage Hakuna Wphvirus Bastillevirinae Herelleviridae Caudoviricetes Uroviricota Heunggongvirae Duplodnaviria Viruses	158100	FALSE	38.696	DNA	2021-10-12	285	76.1404	23.8596	92.9355		0	Bacillus	Wphvirus	Wphvirus	Bastillevirinae	Herelleviridae	Unclassified	Caudoviricetes	Uroviricota	Heunggongvirae	Duplodnaviria	Group I	PHG	Unspecified	High-quality	High-quality	98.66	AAI-based (high-confidence)	0.7625	medium_confidence_prediction	NC_024213	TRUE	FALSE	TRUE
NC_024205	Bacillus phage Hoody T	Bacillus phage Hoody T Bastillevirus hoodyT Bastillevirus Bastillevirinae Herelleviridae Caudoviricetes Uroviricota Heunggongvirae Duplodnaviria Viruses	159837	FALSE	38.014	DNA	2021-10-12	289	75.7785	24.2215	92.3084		8	Bacillus	Bastillevirus	Bastillevirus	Bastillevirinae	Herelleviridae	Unclassified	Caudoviricetes	Uroviricota	Heunggongvirae	Duplodnaviria	Group I	PHG	Unspecified	High-quality	High-quality	98.74	AAI-based (high-confidence)	0.6875	low_confidence_prediction	NC_024205	TRUE	FALSE	TRUE
NC_024144	Clostridium phage CDMH1	Clostridium phage CDMH1 Yongloolinvirus CDMH1 Yongloolinvirus Caudoviricetes Uroviricota Heunggongvirae Duplodnaviria Viruses	54279	FALSE	28.446	DNA	2021-10-12	88	87.5	12.5	88.9349		0	Clostridium	Yongloolinvirus	Yongloolinvirus	Unclassified	Unclassified	Unclassified	Caudoviricetes	Uroviricota	Heunggongvirae	Duplodnaviria	Group I	PHG	Unspecified	High-quality	High-quality	99.83	AAI-based (high-confidence)	0	high_confidence_prediction	NC_024144	TRUE	FALSE	TRUE
NC_024136	Mycobacterium phage Seabiscuit	Mycobacterium phage Seabiscuit Fromanvirus Caudoviricetes Uroviricota Heunggongvirae Duplodnaviria Viruses	51781	FALSE	63.657	DNA	2021-10-12	88	40.9091	59.0909	91.4023		1	Mycobacterium	Fromanvirus	Fromanvirus	Unclassified	Unclassified	Unclassified	Caudoviricetes	Uroviricota	Heunggongvirae	Duplodnaviria	Group I	PHG	Unspecified	High-quality	High-quality	99.74	AAI-based (high-confidence)	0	high_confidence_prediction		FALSE	FALSE	TRUE
NC_023567	Klebsiella phage F19	Klebsiella phage F19 Drulisvirus Slopekvirinae Autographiviridae Caudoviricetes Uroviricota Heunggongvirae Duplodnaviria Viruses	43766	FALSE	53.82	DNA	2021-10-12	56	98.2143	1.78571	93.086		0	Klebsiella	Drulisvirus	Drulisvirus	Slopekvirinae	Autographiviridae	Unclassified	Caudoviricetes	Uroviricota	Heunggongvirae	Duplodnaviria	Group I	PHG	Unspecified	High-quality	High-quality	99.8	AAI-based (high-confidence)	0.9851600210226804	high_confidence_prediction	NC_023567	TRUE	FALSE	TRUE
NC_023742	Mycobacterium phage Akoma	Mycobacterium phage Akoma Pipefishvirus Bclasvirinae Caudoviricetes Uroviricota Heunggongvirae Duplodnaviria Viruses	68711	FALSE	67.541	DNA	2021-10-12	97	54.6392	45.3608	93.7099		0	Mycobacterium	Pipefishvirus	Pipefishvirus	Bclasvirinae	Unclassified	Unclassified	Caudoviricetes	Uroviricota	Heunggongvirae	Duplodnaviria	Group I	PHG	Unspecified	High-quality	High-quality	98.44	AAI-based (high-confidence)	0.9375	medium_confidence_prediction		FALSE	FALSE	TRUE
NC_023738	Mycobacterium phage Thibault	Mycobacterium phage Thibault Omegavirus Caudoviricetes Uroviricota Heunggongvirae Duplodnaviria Viruses	106327	FALSE	60.794	DNA	2021-10-12	202	69.3069	30.6931	90.0778		2	Mycobacterium	Omegavirus	Omegavirus	Unclassified	Unclassified	Unclassified	Caudoviricetes	Uroviricota	Heunggongvirae	Duplodnaviria	Group I	PHG	Unspecified	High-quality	High-quality	95.95	AAI-based (high-confidence)	0	high_confidence_prediction	NC_023738	TRUE	FALSE	TRUE
NC_023730	Mycobacterium phage Redi	Mycobacterium phage Redi Charlievirus Nclasvirinae Caudoviricetes Uroviricota Heunggongvirae Duplodnaviria Viruses	42594	FALSE	66.145	DNA	2021-10-12	63	87.3016	12.6984	91.7664		0	Mycobacterium	Charlievirus	Charlievirus	Nclasvirinae	Unclassified	Unclassified	Caudoviricetes	Uroviricota	Heunggongvirae	Duplodnaviria	Group I	PHG	Unspecified	High-quality	High-quality	99.7	AAI-based (high-confidence)	0	high_confidence_prediction	NC_023730	TRUE	FALSE	TRUE
NC_023713	Mycobacterium phage Blue7	Mycobacterium phage Blue7 Gladiatorvirus Caudoviricetes Uroviricota Heunggongvirae Duplodnaviria Viruses	52288	FALSE	61.358	DNA	2021-10-12	90	36.6667	63.3333	87.7964		3	Mycobacterium	Gladiatorvirus	Gladiatorvirus	Unclassified	Unclassified	Unclassified	Caudoviricetes	Uroviricota	Heunggongvirae	Duplodnaviria	Group I	PHG	Unspecified	High-quality	High-quality	99.49	AAI-based (high-confidence)	0	high_confidence_prediction		FALSE	FALSE	TRUE
NC_023709	Mycobacterium phage Wile	Mycobacterium phage Wile Backyardiganvirus Caudoviricetes Uroviricota Heunggongvirae Duplodnaviria Viruses	51308	FALSE	63.69	DNA	2021-10-12	80	37.5	62.5	90.7987		0	Mycobacterium	Backyardiganvirus	Backyardiganvirus	Unclassified	Unclassified	Unclassified	Caudoviricetes	Uroviricota	Heunggongvirae	Duplodnaviria	Group I	PHG	Unspecified	High-quality	High-quality	100	AAI-based (high-confidence)	0	high_confidence_prediction		FALSE	FALSE	TRUE
NC_023697	Mycobacterium phage Babsiella	Mycobacterium phage Babsiella Brujitavirus Chebruvirinae Caudoviricetes Uroviricota Heunggongvirae Duplodnaviria Viruses	48420	FALSE	67.078	DNA	2021-10-12	76	89.4737	10.5263	94.0768		0	Mycobacterium	Brujitavirus	Brujitavirus	Chebruvirinae	Unclassified	Unclassified	Caudoviricetes	Uroviricota	Heunggongvirae	Duplodnaviria	Group I	PHG	Unspecified	High-quality	High-quality	100	AAI-based (high-confidence)	0	high_confidence_prediction	NC_023697	TRUE	FALSE	TRUE
NC_023689	Mycobacterium phage Lilac	Mycobacterium phage Lilac Kostyavirus Caudoviricetes Uroviricota Heunggongvirae Duplodnaviria Viruses	76260	FALSE	62.969	DNA	2021-10-12	138	74.6377	25.3623	92.0548		2	Mycobacterium	Kostyavirus	Kostyavirus	Unclassified	Unclassified	Unclassified	Caudoviricetes	Uroviricota	Heunggongvirae	Duplodnaviria	Group I	PHG	Unspecified	High-quality	High-quality	100	AAI-based (high-confidence)	0	high_confidence_prediction		FALSE	FALSE	TRUE
NC_023551	Enterococcus phage IME-EF4	Enterococcus phage IME-EF4 Efquatrovirus EF4 Efquatrovirus Caudoviricetes Uroviricota Heunggongvirae Duplodnaviria Viruses	40692	FALSE	34.624	DNA	2021-10-12	61	63.9344	36.0656	90.0693		0	Enterococcus	Efquatrovirus	Efquatrovirus	Unclassified	Unclassified	Unclassified	Caudoviricetes	Uroviricota	Heunggongvirae	Duplodnaviria	Group I	PHG	Enterococcus sp.	High-quality	High-quality	99.83	AAI-based (high-confidence)	0.8200440528634362	medium_confidence_prediction	NC_023551	TRUE	FALSE	TRUE
NC_023588	Stenotrophomonas phage Smp131	Stenotrophomonas phage Smp131 Simpcentumvirus Smp131 Simpcentumvirus Peduoviridae Caudoviricetes Uroviricota Heunggongvirae Duplodnaviria Viruses	33525	FALSE	65.023	DNA	2021-10-12	43	88.3721	11.6279	83.132		0	Stenotrophomonas	Simpcentumvirus	Simpcentumvirus	Unclassified	Peduoviridae	Unclassified	Caudoviricetes	Uroviricota	Heunggongvirae	Duplodnaviria	Group I	PHG	Stenotrophomonas maltophilia	High-quality	High-quality	100	AAI-based (high-confidence)	0.5725220264317181	low_confidence_prediction	NC_023588	TRUE	FALSE	TRUE
NC_023579	Erwinia phage Ea9-2	Erwinia phage Ea9-2 Johnsonvirus Erskinevirinae Schitoviridae Caudoviricetes Uroviricota Heunggongvirae Duplodnaviria Viruses	75568	FALSE	47.041	DNA	2021-10-12	92	77.1739	22.8261	95.0773		7	Erwinia	Johnsonvirus	Johnsonvirus	Erskinevirinae	Schitoviridae	Unclassified	Caudoviricetes	Uroviricota	Heunggongvirae	Duplodnaviria	Group I	PHG	Unspecified	High-quality	High-quality	100	AAI-based (high-confidence)	1	high_confidence_prediction	NC_023579	TRUE	FALSE	TRUE
NC_023608	Salmonella phage vB_SenS-Ent2	Salmonella phage vB_SenS-Ent2 Jerseyvirus Guernseyvirinae Caudoviricetes Uroviricota Heunggongvirae Duplodnaviria Viruses	42093	FALSE	49.916	DNA	2021-10-12	54	66.6667	33.3333	91.4998		1	Salmonella	Jerseyvirus	Jerseyvirus	Guernseyvirinae	Unclassified	Unclassified	Caudoviricetes	Uroviricota	Heunggongvirae	Duplodnaviria	Group I	PHG	Salmonella enterica subsp. enterica serovar Enteritidis	High-quality	High-quality	98.22	AAI-based (high-confidence)	0.9875	high_confidence_prediction		FALSE	FALSE	TRUE
NC_023583	Pseudomonas phage TL	Pseudomonas phage TL Bruynoghevirus Caudoviricetes Uroviricota Heunggongvirae Duplodnaviria Viruses	45696	FALSE	52.366	DNA	2021-10-12	69	69.5652	30.4348	90.6119		3	Pseudomonas	Bruynoghevirus	Bruynoghevirus	Unclassified	Unclassified	Unclassified	Caudoviricetes	Uroviricota	Heunggongvirae	Duplodnaviria	Group I	PHG	Pseudomonas aeruginosa	High-quality	High-quality	100	AAI-based (high-confidence)	0.9995052770448548	high_confidence_prediction	NC_023583	TRUE	FALSE	TRUE
NC_023575	Pseudomonas phage vB_PaeP_Tr60_Ab31	Pseudomonas phage vB_PaeP_Tr60_Ab31 Podoviridae Caudoviricetes Uroviricota Heunggongvirae Duplodnaviria Viruses	45550	FALSE	57.104	DNA	2021-10-12	68	52.9412	47.0588	93.1679		1	Pseudomonas	Podoviridae	Unclassified	Unclassified	Podoviridae	Unclassified	Caudoviricetes	Uroviricota	Heunggongvirae	Duplodnaviria	Group I	PHG	Pseudomonas aeruginosa	High-quality	High-quality	100	AAI-based (high-confidence)	0.025	high_confidence_prediction		FALSE	FALSE	TRUE
NC_023571	Oenococcus phage phiS11	Oenococcus phage phiS11 Sozzivirus S11 Sozzivirus Caudoviricetes Uroviricota Heunggongvirae Duplodnaviria Viruses	46243	FALSE	38.603	DNA	2021-10-12	56	83.9286	16.0714	89.819		1	Oenococcus	Sozzivirus	Sozzivirus	Unclassified	Unclassified	Unclassified	Caudoviricetes	Uroviricota	Heunggongvirae	Duplodnaviria	Group I	PHG	Oenococcus oeni Sarco S11	High-quality	High-quality	100	AAI-based (high-confidence)	0	high_confidence_prediction	NC_023571	TRUE	FALSE	TRUE
NC_023559	Oenococcus phage phi9805	Oenococcus phage phi9805 Sozzivirus sv9805 Sozzivirus Caudoviricetes Uroviricota Heunggongvirae Duplodnaviria Viruses	46145	FALSE	38.86	DNA	2021-10-12	54	88.8889	11.1111	91.284		1	Oenococcus	Sozzivirus	Sozzivirus	Unclassified	Unclassified	Unclassified	Caudoviricetes	Uroviricota	Heunggongvirae	Duplodnaviria	Group I	PHG	Unspecified	High-quality	High-quality	100	AAI-based (high-confidence)	0	high_confidence_prediction	NC_023559	TRUE	FALSE	TRUE
NC_023499	Staphylococcus phage StauST398-4	Staphylococcus phage StauST398-4 Biseptimavirus StauST3984 Biseptimavirus Bronfenbrennervirinae Caudoviricetes Uroviricota Heunggongvirae Duplodnaviria Viruses	42906	FALSE	33.084	DNA	2021-10-12	59	83.0508	16.9492	88.2604		0	Staphylococcus	Biseptimavirus	Biseptimavirus	Bronfenbrennervirinae	Unclassified	Unclassified	Caudoviricetes	Uroviricota	Heunggongvirae	Duplodnaviria	Group I	PHG	Staphylococcus aureus	High-quality	High-quality	100	AAI-based (high-confidence)	0.05	high_confidence_prediction	NC_023499	TRUE	FALSE	TRUE
NC_023503	Streptococcus phage 20617	Streptococcus phage 20617 Siphoviridae Caudoviricetes Uroviricota Heunggongvirae Duplodnaviria Viruses	48800	FALSE	39.975	DNA	2021-10-12	67	89.5522	10.4478	91.5184		0	Streptococcus	Siphoviridae	Unclassified	Unclassified	Siphoviridae	Unclassified	Caudoviricetes	Uroviricota	Heunggongvirae	Duplodnaviria	Group I	PHG	Streptococcus thermophilus DSM 20617	Complete	High-quality	100	Provirus (high-confidence)	0	high_confidence_prediction	NC_023503	TRUE	FALSE	TRUE
NC_023006	Pseudomonas phage PPpW-3	Pseudomonas phage PPpW-3 Harrisonburgvirus Caudoviricetes Uroviricota Heunggongvirae Duplodnaviria Viruses	43564	FALSE	61.11	DNA	2021-10-12	64	87.5	12.5	93.6117		1	Pseudomonas	Harrisonburgvirus	Harrisonburgvirus	Unclassified	Unclassified	Unclassified	Caudoviricetes	Uroviricota	Heunggongvirae	Duplodnaviria	Group I	PHG	Unspecified	High-quality	High-quality	99.62	AAI-based (high-confidence)	0.1	medium_confidence_prediction	NC_023006	TRUE	FALSE	TRUE
NC_022983	Mycobacterium phage Bernardo	Mycobacterium phage Bernardo Pipefishvirus Bclasvirinae Caudoviricetes Uroviricota Heunggongvirae Duplodnaviria Viruses	68196	FALSE	67.428	DNA	2021-10-12	96	56.25	43.75	93.8809		0	Mycobacterium	Pipefishvirus	Pipefishvirus	Bclasvirinae	Unclassified	Unclassified	Caudoviricetes	Uroviricota	Heunggongvirae	Duplodnaviria	Group I	PHG	Unspecified	High-quality	High-quality	97.7	AAI-based (high-confidence)	0.9375	medium_confidence_prediction	NC_022983	TRUE	FALSE	TRUE
NC_022979	Mycobacterium phage Graduation	Mycobacterium phage Graduation Fromanvirus Caudoviricetes Uroviricota Heunggongvirae Duplodnaviria Viruses	52823	FALSE	63.452	DNA	2021-10-12	88	42.0455	57.9545	91.0001		0	Mycobacterium	Fromanvirus	Fromanvirus	Unclassified	Unclassified	Unclassified	Caudoviricetes	Uroviricota	Heunggongvirae	Duplodnaviria	Group I	PHG	Unspecified	High-quality	High-quality	100	AAI-based (high-confidence)	0.0375	high_confidence_prediction		FALSE	FALSE	TRUE
NC_022791	Streptococcus phage phiBHN167	Streptococcus phage phiBHN167 Siphoviridae Caudoviricetes Uroviricota Heunggongvirae Duplodnaviria Viruses	37375	FALSE	38.341	DNA	2021-10-12	50	8	92	87.002		0	Streptococcus	Siphoviridae	Unclassified	Unclassified	Siphoviridae	Unclassified	Caudoviricetes	Uroviricota	Heunggongvirae	Duplodnaviria	Group I	PHG	Streptococcus pneumoniae BHN167	High-quality	High-quality	96.6	AAI-based (high-confidence)	0.0125	high_confidence_prediction	NC_022791	TRUE	FALSE	TRUE
NC_022756	Lactobacillus phage J-1	Lactobacillus phage J-1 Junavirus J1 Junavirus Caudoviricetes Uroviricota Heunggongvirae Duplodnaviria Viruses	40931	FALSE	44.768	DNA	2021-10-12	57	92.9825	7.01754	92.6364		0	Lactobacillus	Junavirus	Junavirus	Unclassified	Unclassified	Unclassified	Caudoviricetes	Uroviricota	Heunggongvirae	Duplodnaviria	Group I	PHG	Unspecified	High-quality	High-quality	97.81	AAI-based (high-confidence)	0	high_confidence_prediction	NC_022756	TRUE	FALSE	TRUE
NC_022746	Pseudomonas phage MPK6	Pseudomonas phage MPK6 Phikmvvirus MPK6 Phikmvvirus Krylovirinae Autographiviridae Caudoviricetes Uroviricota Heunggongvirae Duplodnaviria Viruses	42957	FALSE	62.279	DNA	2021-10-12	53	98.1132	1.88679	93.0372		0	Pseudomonas	Phikmvvirus	Phikmvvirus	Krylovirinae	Autographiviridae	Unclassified	Caudoviricetes	Uroviricota	Heunggongvirae	Duplodnaviria	Group I	PHG	Pseudomonas aeruginosa	High-quality	High-quality	99.73	AAI-based (high-confidence)	0.9826541850220264	high_confidence_prediction	NC_022746	TRUE	FALSE	TRUE
NC_022341	Propionibacterium phage PHL113M01	Propionibacterium phage PHL113M01 Pahexavirus Caudoviricetes Uroviricota Heunggongvirae Duplodnaviria Viruses	29200	FALSE	54.096	DNA	2021-10-12	41	53.6585	46.3415	85.9212		0	Propionibacterium	Pahexavirus	Pahexavirus	Unclassified	Unclassified	Unclassified	Caudoviricetes	Uroviricota	Heunggongvirae	Duplodnaviria	Group I	PHG	Propionibacterium acnes	High-quality	High-quality	99.12	AAI-based (high-confidence)	0.95	high_confidence_prediction	NC_022341	TRUE	FALSE	TRUE
NC_022337	Propionibacterium phage PHL071N05	Propionibacterium phage PHL071N05 Pahexavirus Caudoviricetes Uroviricota Heunggongvirae Duplodnaviria Viruses	29467	FALSE	53.921	DNA	2021-10-12	41	51.2195	48.7805	86.6393		0	Propionibacterium	Pahexavirus	Pahexavirus	Unclassified	Unclassified	Unclassified	Caudoviricetes	Uroviricota	Heunggongvirae	Duplodnaviria	Group I	PHG	Propionibacterium acnes	High-quality	High-quality	100	AAI-based (high-confidence)	0.8875	medium_confidence_prediction	NC_022337	TRUE	FALSE	TRUE
NC_022094	Bacillus phage Wip1	Bacillus phage Wip1 Betatectivirus Tectiviridae Kalamavirales Tectiliviricetes Preplasmiviricota Bamfordvirae Varidnaviria Viruses	14319	FALSE	36.846	DNA	2021-10-12	25	96	4	88.7283		0	Bacillus	Betatectivirus	Betatectivirus	Unclassified	Tectiviridae	Kalamavirales	Tectiliviricetes	Preplasmiviricota	Bamfordvirae	Varidnaviria	Group I	PHG	Bacillus anthracis	High-quality	High-quality	100	AAI-based (high-confidence)	0.9972986238568456	high_confidence_prediction	NC_022094	TRUE	FALSE	TRUE
NC_022087	Mycobacterium phage AnnaL29	Mycobacterium phage AnnaL29 Fromanvirus Caudoviricetes Uroviricota Heunggongvirae Duplodnaviria Viruses	53253	FALSE	64.389	DNA	2021-10-12	92	39.1304	60.8696	90.6127		1	Mycobacterium	Fromanvirus	Fromanvirus	Unclassified	Unclassified	Unclassified	Caudoviricetes	Uroviricota	Heunggongvirae	Duplodnaviria	Group I	PHG	Unspecified	High-quality	High-quality	100	AAI-based (high-confidence)	0.0125	high_confidence_prediction		FALSE	FALSE	TRUE
NC_022070	Mycobacterium phage Wheeler	Mycobacterium phage Wheeler Fromanvirus Caudoviricetes Uroviricota Heunggongvirae Duplodnaviria Viruses	53588	FALSE	63.316	DNA	2021-10-12	83	44.5783	55.4217	88.0216		0	Mycobacterium	Fromanvirus	Fromanvirus	Unclassified	Unclassified	Unclassified	Caudoviricetes	Uroviricota	Heunggongvirae	Duplodnaviria	Group I	PHG	Unspecified	High-quality	High-quality	100	AAI-based (high-confidence)	0	high_confidence_prediction		FALSE	FALSE	TRUE
NC_022066	Mycobacterium phage Redno2	Mycobacterium phage Redno2 Omegavirus Caudoviricetes Uroviricota Heunggongvirae Duplodnaviria Viruses	108297	FALSE	60.879	DNA	2021-10-12	225	66.2222	33.7778	91.4688		1	Mycobacterium	Omegavirus	Omegavirus	Unclassified	Unclassified	Unclassified	Caudoviricetes	Uroviricota	Heunggongvirae	Duplodnaviria	Group I	PHG	Unspecified	High-quality	High-quality	97.61	AAI-based (high-confidence)	0	high_confidence_prediction		FALSE	FALSE	TRUE
NC_022058	Mycobacterium phage Adzzy	Mycobacterium phage Adzzy Fromanvirus Caudoviricetes Uroviricota Heunggongvirae Duplodnaviria Viruses	52519	FALSE	62.556	DNA	2021-10-12	92	33.6957	66.3043	89.2534		3	Mycobacterium	Fromanvirus	Fromanvirus	Unclassified	Unclassified	Unclassified	Caudoviricetes	Uroviricota	Heunggongvirae	Duplodnaviria	Group I	PHG	Unspecified	High-quality	High-quality	99.82	AAI-based (high-confidence)	0.0125	high_confidence_prediction		FALSE	FALSE	TRUE
NC_021863	Staphylococcus phage SA13	Staphylococcus phage SA13 Phietavirus SA13 Phietavirus Azeredovirinae Caudoviricetes Uroviricota Heunggongvirae Duplodnaviria Viruses	42652	FALSE	35.419	DNA	2021-10-12	64	89.0625	10.9375	93.59		0	Staphylococcus	Phietavirus	Phietavirus	Azeredovirinae	Unclassified	Unclassified	Caudoviricetes	Uroviricota	Heunggongvirae	Duplodnaviria	Group I	PHG	Staphylococcus aureus	High-quality	High-quality	99.41	AAI-based (high-confidence)	0.0875	medium_confidence_prediction	NC_021863	TRUE	FALSE	TRUE
NC_021857	Shigella phage SfII	Shigella phage SfII Myoviridae Caudoviricetes Uroviricota Heunggongvirae Duplodnaviria Viruses	41475	FALSE	49.174	DNA	2021-10-11	55	76.3636	23.6364	86.7559		0	Shigella	Myoviridae	Unclassified	Unclassified	Myoviridae	Unclassified	Caudoviricetes	Uroviricota	Heunggongvirae	Duplodnaviria	Group I	PHG	Unspecified	High-quality	High-quality	100	AAI-based (high-confidence)	0	high_confidence_prediction		FALSE	FALSE	TRUE
NC_021853	Lactococcus phage 340	Lactococcus phage 340 Skunavirus sv340 Skunavirus Caudoviricetes Uroviricota Heunggongvirae Duplodnaviria Viruses	32337	FALSE	34.487	DNA	2021-10-12	58	43.1034	56.8966	88.0972		0	Lactococcus	Skunavirus	Skunavirus	Unclassified	Unclassified	Unclassified	Caudoviricetes	Uroviricota	Heunggongvirae	Duplodnaviria	Group I	PHG	Unspecified	High-quality	High-quality	100	AAI-based (high-confidence)	0.7915211701474535	medium_confidence_prediction	NC_021853	TRUE	FALSE	TRUE
NC_021783	Chivirus iEPS5	Chivirus iEPS5 Chivirus Casjensviridae Caudoviricetes Uroviricota Heunggongvirae Duplodnaviria Viruses	59254	FALSE	56.308	DNA	2021-10-12	72	34.7222	65.2778	93.8418		0	Unspecified	Chivirus	Chivirus	Unclassified	Casjensviridae	Unclassified	Caudoviricetes	Uroviricota	Heunggongvirae	Duplodnaviria	Group I	PHG	Salmonella enterica serovar Typhimurium SL1344	High-quality	High-quality	92.01	AAI-based (high-confidence)	1	high_confidence_prediction	NC_021783	TRUE	FALSE	TRUE
NC_021867	Flavobacterium phage 6H	Flavobacterium phage 6H Unahavirus uv6H Unahavirus Duneviridae Caudoviricetes Uroviricota Heunggongvirae Duplodnaviria Viruses	46978	FALSE	31.604	DNA	2021-10-12	67	13.4328	86.5672	89.9527		0	Flavobacterium	Unahavirus	Unahavirus	Unclassified	Duneviridae	Unclassified	Caudoviricetes	Uroviricota	Heunggongvirae	Duplodnaviria	Group I	PHG	Flavobacterium psychrophilum strain MH1	High-quality	High-quality	100	AAI-based (high-confidence)	0	high_confidence_prediction	NC_021867	TRUE	FALSE	TRUE
NC_021774	Salmonella phage FSLSP004	Salmonella phage FSLSP004 Stockinghallvirus FSLSP004 Stockinghallvirus Peduoviridae Caudoviricetes Uroviricota Heunggongvirae Duplodnaviria Viruses	29742	FALSE	52.838	DNA	2021-10-12	41	80.4878	19.5122	92.2937		0	Salmonella	Stockinghallvirus	Stockinghallvirus	Unclassified	Peduoviridae	Unclassified	Caudoviricetes	Uroviricota	Heunggongvirae	Duplodnaviria	Group I	PHG	Salmonella enterica	High-quality	High-quality	93.68	AAI-based (high-confidence)	0	high_confidence_prediction	NC_021774	TRUE	FALSE	TRUE
NC_021559	Prochlorococcus phage P-SSM3	Prochlorococcus phage P-SSM3 Ronodorvirus pssm3 Ronodorvirus Kyanoviridae Caudoviricetes Uroviricota Heunggongvirae Duplodnaviria Viruses	179063	FALSE	36.731	DNA	2021-10-12	238	96.2185	3.78151	93.3643		0	Prochlorococcus	Ronodorvirus	Ronodorvirus	Unclassified	Kyanoviridae	Unclassified	Caudoviricetes	Uroviricota	Heunggongvirae	Duplodnaviria	Group I	PHG	Unspecified	High-quality	High-quality	100	AAI-based (high-confidence)	1	high_confidence_prediction	NC_021559	TRUE	FALSE	TRUE
NC_021532	Alteromonas phage vB_AmaP_AD45-P1	Alteromonas phage vB_AmaP_AD45-P1 Schitoviridae Caudoviricetes Uroviricota Heunggongvirae Duplodnaviria Viruses	103910	FALSE	43.154	DNA	2021-10-12	128	75	25	91.176		1	Alteromonas	Schitoviridae	Unclassified	Unclassified	Schitoviridae	Unclassified	Caudoviricetes	Uroviricota	Heunggongvirae	Duplodnaviria	Group I	PHG	Alteromonas macleodii str. 'Balearic Sea AD45'	Complete	High-quality	100	DTR (high-confidence)	0.9851321585903084	high_confidence_prediction		FALSE	FALSE	TRUE
NC_021536	Synechococcus phage S-IOM18	Synechococcus phage S-IOM18 Tefnutvirus siom18 Tefnutvirus Kyanoviridae Caudoviricetes Uroviricota Heunggongvirae Duplodnaviria Viruses	171797	FALSE	40.572	DNA	2021-10-12	213	97.6526	2.34742	94.4178		7	Synechococcus	Tefnutvirus	Tefnutvirus	Unclassified	Kyanoviridae	Unclassified	Caudoviricetes	Uroviricota	Heunggongvirae	Duplodnaviria	Group I	PHG	Unspecified	High-quality	High-quality	98.23	AAI-based (high-confidence)	0.975	high_confidence_prediction	NC_021536	TRUE	FALSE	TRUE
NC_021334	Mycobacterium phage WIVsmall	Mycobacterium phage WIVsmall Cheoctovirus Gracegardnervirinae Caudoviricetes Uroviricota Heunggongvirae Duplodnaviria Viruses	53359	FALSE	61.009	DNA	2021-10-12	98	6.12245	93.8776	94.8425		0	Mycobacterium	Cheoctovirus	Cheoctovirus	Gracegardnervirinae	Unclassified	Unclassified	Caudoviricetes	Uroviricota	Heunggongvirae	Duplodnaviria	Group I	PHG	mycobacterium smegmatis mc2 155	High-quality	High-quality	92.75	AAI-based (high-confidence)	0.025	high_confidence_prediction		FALSE	FALSE	TRUE
NC_021325	Clostridium phage vB_CpeS-CP51	Clostridium phage vB_CpeS-CP51 Siphoviridae Caudoviricetes Uroviricota Heunggongvirae Duplodnaviria Viruses	39108	FALSE	28.076	DNA	2021-10-12	49	89.7959	10.2041	91.8661		1	Clostridium	Siphoviridae	Unclassified	Unclassified	Siphoviridae	Unclassified	Caudoviricetes	Uroviricota	Heunggongvirae	Duplodnaviria	Group I	PHG	Clostridium perfringens 5147-97	High-quality	High-quality	98.72	AAI-based (high-confidence)	0.025	high_confidence_prediction		FALSE	FALSE	TRUE
NC_021315	Salmonella phage Chi	Salmonella phage Chi Chivirus Casjensviridae Caudoviricetes Uroviricota Heunggongvirae Duplodnaviria Viruses	59407	FALSE	56.51	DNA	2021-10-12	73	67.1233	32.8767	94.1556		0	Salmonella	Chivirus	Chivirus	Unclassified	Casjensviridae	Unclassified	Caudoviricetes	Uroviricota	Heunggongvirae	Duplodnaviria	Group I	PHG	Unspecified	High-quality	High-quality	91.95	AAI-based (high-confidence)	0.97511	high_confidence_prediction	NC_021315	TRUE	FALSE	TRUE
NC_021308	Mycobacterium phage HINdeR	Mycobacterium phage HINdeR Timshelvirus HINdeR Timshelvirus Caudoviricetes Uroviricota Heunggongvirae Duplodnaviria Viruses	52617	FALSE	62.839	DNA	2021-10-12	76	40.7895	59.2105	91.7213		0	Mycobacterium	Timshelvirus	Timshelvirus	Unclassified	Unclassified	Unclassified	Caudoviricetes	Uroviricota	Heunggongvirae	Duplodnaviria	Group I	PHG	Unspecified	High-quality	High-quality	100	AAI-based (high-confidence)	0	high_confidence_prediction	NC_021308	TRUE	FALSE	TRUE
NC_021299	Mycobacterium phage PegLeg	Mycobacterium phage PegLeg Bongovirus Mclasvirinae Vilmaviridae Caudoviricetes Uroviricota Heunggongvirae Duplodnaviria Viruses	80955	FALSE	61.549	DNA	2021-10-12	126	63.4921	36.5079	82.0765		19	Mycobacterium	Bongovirus	Bongovirus	Mclasvirinae	Vilmaviridae	Unclassified	Caudoviricetes	Uroviricota	Heunggongvirae	Duplodnaviria	Group I	PHG	Unspecified	High-quality	High-quality	98.05	AAI-based (high-confidence)	0	high_confidence_prediction		FALSE	FALSE	TRUE
NC_021061	Mycobacterium phage Butters	Mycobacterium phage Butters Charlievirus Nclasvirinae Caudoviricetes Uroviricota Heunggongvirae Duplodnaviria Viruses	41491	FALSE	65.838	DNA	2021-10-12	63	90.4762	9.52381	92.261		0	Mycobacterium	Charlievirus	Charlievirus	Nclasvirinae	Unclassified	Unclassified	Caudoviricetes	Uroviricota	Heunggongvirae	Duplodnaviria	Group I	PHG	Unspecified	High-quality	High-quality	97.18	AAI-based (high-confidence)	0	high_confidence_prediction	NC_021061	TRUE	FALSE	TRUE
NC_020870	Leuconostoc phage LN04	Leuconostoc phage LN04 Limdunavirus Mccleskeyvirinae Caudoviricetes Uroviricota Heunggongvirae Duplodnaviria Viruses	25865	FALSE	36.598	DNA	2021-10-12	39	51.2821	48.7179	91.8732		0	Leuconostoc	Limdunavirus	Limdunavirus	Mccleskeyvirinae	Unclassified	Unclassified	Caudoviricetes	Uroviricota	Heunggongvirae	Duplodnaviria	Group I	PHG	Leuconostoc pseudomesenteroides LN02	High-quality	High-quality	96.31	AAI-based (high-confidence)	0.8118782016546146	medium_confidence_prediction	NC_020870	TRUE	FALSE	TRUE
NC_020878	Prochlorococcus phage P-GSP1	Prochlorococcus phage P-GSP1 Lingvirus PGSP1 Lingvirus Autographiviridae Caudoviricetes Uroviricota Heunggongvirae Duplodnaviria Viruses	44945	FALSE	39.551	DNA	2021-10-12	60	0	100	90.5306		0	Prochlorococcus	Lingvirus	Lingvirus	Unclassified	Autographiviridae	Unclassified	Caudoviricetes	Uroviricota	Heunggongvirae	Duplodnaviria	Group I	PHG	Unspecified	High-quality	High-quality	100	AAI-based (high-confidence)	1	high_confidence_prediction	NC_020878	TRUE	FALSE	TRUE
NC_020874	Prochlorococcus phage P-SSP3	Prochlorococcus phage P-SSP3 Tritonvirus PSSP3 Tritonvirus Autographiviridae Caudoviricetes Uroviricota Heunggongvirae Duplodnaviria Viruses	46198	FALSE	37.941	DNA	2021-10-12	56	0	100	92.4845		0	Prochlorococcus	Tritonvirus	Tritonvirus	Unclassified	Autographiviridae	Unclassified	Caudoviricetes	Uroviricota	Heunggongvirae	Duplodnaviria	Group I	PHG	Unspecified	High-quality	High-quality	100	AAI-based (high-confidence)	0	high_confidence_prediction	NC_020874	TRUE	FALSE	TRUE
NC_020865	Cyanophage KBS-P-1A	Cyanophage KBS-P-1A Sednavirus SRIP2 Sednavirus Autographiviridae Caudoviricetes Uroviricota Heunggongvirae Duplodnaviria Viruses	45730	FALSE	47.354	DNA	2021-10-12	51	100	0	89.9606		0	Synechococcus	Sednavirus	Sednavirus	Unclassified	Autographiviridae	Unclassified	Caudoviricetes	Uroviricota	Heunggongvirae	Duplodnaviria	Group I	PHG	Unspecified	Complete	High-quality	100	DTR (high-confidence)	0.9875	high_confidence_prediction		FALSE	FALSE	TRUE
NC_020859	Synechococcus phage S-RIM2 R1_1999	Synechococcus phage S-RIM2 R1_1999 Nerrivikvirus srim2 Nerrivikvirus Kyanoviridae Caudoviricetes Uroviricota Heunggongvirae Duplodnaviria Viruses	175430	FALSE	42.155	DNA	2021-10-12	210	97.619	2.38095	96.0919		6	Synechococcus	Nerrivikvirus	Nerrivikvirus	Unclassified	Kyanoviridae	Unclassified	Caudoviricetes	Uroviricota	Heunggongvirae	Duplodnaviria	Group I	PHG	Unspecified	High-quality	High-quality	100	AAI-based (high-confidence)	0.9875	high_confidence_prediction	NC_020859	TRUE	FALSE	TRUE
NC_020855	Cyanophage P-RSM6	Cyanophage P-RSM6 Sokavirus Kyanoviridae Caudoviricetes Uroviricota Heunggongvirae Duplodnaviria Viruses	192497	FALSE	39.316	DNA	2021-10-12	223	1.34529	98.6547	96.3309		3	Prochlorococcus	Sokavirus	Sokavirus	Unclassified	Kyanoviridae	Unclassified	Caudoviricetes	Uroviricota	Heunggongvirae	Duplodnaviria	Group I	PHG	Unspecified	Complete	High-quality	100	DTR (high-confidence)	0.925	medium_confidence_prediction		FALSE	FALSE	TRUE
NC_020838	Synechococcus phage S-RIP2	Synechococcus phage S-RIP2 Sednavirus SRIP2 Sednavirus Autographiviridae Caudoviricetes Uroviricota Heunggongvirae Duplodnaviria Viruses	45728	FALSE	47.343	DNA	2021-10-12	53	0	100	91.3226		0	Synechococcus	Sednavirus	Sednavirus	Unclassified	Autographiviridae	Unclassified	Caudoviricetes	Uroviricota	Heunggongvirae	Duplodnaviria	Group I	PHG	Unspecified	High-quality	High-quality	100	AAI-based (high-confidence)	1	high_confidence_prediction	NC_020838	TRUE	FALSE	TRUE
NC_020489	Rhodobacter phage RcapNL	Rhodobacter phage RcapNL Siphoviridae Caudoviricetes Uroviricota Heunggongvirae Duplodnaviria Viruses	40489	FALSE	65.112	DNA	2021-10-12	62	67.7419	32.2581	92.3658		0	Rhodobacter	Siphoviridae	Unclassified	Unclassified	Siphoviridae	Unclassified	Caudoviricetes	Uroviricota	Heunggongvirae	Duplodnaviria	Group I	PHG	Rhodobacter capsulatus SB1003	Complete	High-quality	100	DTR (high-confidence)	0.0125	high_confidence_prediction	NC_020489	TRUE	FALSE	TRUE
NC_020483	Pelagibacter phage HTVC019P	Pelagibacter phage HTVC019P Pelagivirus HTVC019P Pelagivirus Autographiviridae Caudoviricetes Uroviricota Heunggongvirae Duplodnaviria Viruses	42084	FALSE	34.046	DNA	2021-10-12	58	98.2759	1.72414	93.9882		1	Pelagibacter	Pelagivirus	Pelagivirus	Unclassified	Autographiviridae	Unclassified	Caudoviricetes	Uroviricota	Heunggongvirae	Duplodnaviria	Group I	PHG	Candidatus Pelagibacter ubique HTCC1062	Complete	High-quality	100	DTR (high-confidence)	0	high_confidence_prediction	NC_020483	TRUE	FALSE	TRUE
NC_020197	Streptococcus phage TP-J34	Streptococcus phage TP-J34 Siphoviridae Caudoviricetes Uroviricota Heunggongvirae Duplodnaviria Viruses	45606	FALSE	38.819	DNA	2021-10-11	59	93.2203	6.77966	93.2509		0	Streptococcus	Siphoviridae	Unclassified	Unclassified	Siphoviridae	Unclassified	Caudoviricetes	Uroviricota	Heunggongvirae	Duplodnaviria	Group I	PHG	Streptococcus thermophilus	High-quality	High-quality	100	AAI-based (high-confidence)	0	high_confidence_prediction	NC_020197	TRUE	FALSE	TRUE
NC_019932	Erwinia phage ENT90	Erwinia phage ENT90 Entnonagintavirus ENT90 Entnonagintavirus Peduoviridae Caudoviricetes Uroviricota Heunggongvirae Duplodnaviria Viruses	29564	FALSE	55.811	DNA	2021-10-12	37	13.5135	86.4865	86.7508		0	Erwinia	Entnonagintavirus	Entnonagintavirus	Unclassified	Peduoviridae	Unclassified	Caudoviricetes	Uroviricota	Heunggongvirae	Duplodnaviria	Group I	PHG	Erwinia amylovora	High-quality	High-quality	95.89	AAI-based (high-confidence)	0	high_confidence_prediction	NC_019932	TRUE	FALSE	TRUE
NC_019928	Helicobacter phage KHP30	Helicobacter phage KHP30 Schmidvirus Caudoviricetes Uroviricota Heunggongvirae Duplodnaviria Viruses	26215	FALSE	35.77	DNA	2021-10-12	28	100	0	91.7337		0	Helicobacter	Schmidvirus	Schmidvirus	Unclassified	Unclassified	Unclassified	Caudoviricetes	Uroviricota	Heunggongvirae	Duplodnaviria	Group I	PHG	Helicobacter pylori strain 3401	High-quality	High-quality	91.4	AAI-based (high-confidence)	0	high_confidence_prediction	NC_019928	TRUE	FALSE	TRUE
NC_019912	Bacillus phage vB_BtS_BMBtp2	Bacillus phage vB_BtS_BMBtp2 Lwoffvirus Caudoviricetes Uroviricota Heunggongvirae Duplodnaviria Viruses	36932	FALSE	37.788	DNA	2021-10-12	51	94.1176	5.88235	86.8109		0	Bacillus	Lwoffvirus	Lwoffvirus	Unclassified	Unclassified	Unclassified	Caudoviricetes	Uroviricota	Heunggongvirae	Duplodnaviria	Group I	PHG	Bacillus thuringiensis subsp. tenebrionis YBT-1765	High-quality	High-quality	93.46	AAI-based (high-confidence)	0.05	high_confidence_prediction	NC_019912	TRUE	FALSE	TRUE
NC_019813	Pseudomonas phage vB_PaeP_p2-10_Or1	Pseudomonas phage vB_PaeP_p2-10_Or1 Bruynoghevirus Caudoviricetes Uroviricota Heunggongvirae Duplodnaviria Viruses	44030	FALSE	51.994	DNA	2021-10-12	64	31.25	68.75	92.1849		3	Pseudomonas	Bruynoghevirus	Bruynoghevirus	Unclassified	Unclassified	Unclassified	Caudoviricetes	Uroviricota	Heunggongvirae	Duplodnaviria	Group I	PHG	Pseudomonas aeruginosa	High-quality	High-quality	97.15	AAI-based (high-confidence)	0.9981617952123444	high_confidence_prediction		FALSE	FALSE	TRUE
NC_019767	Escherichia phage HK544	Escherichia phage HK544 Kwaitsingvirus Hendrixvirinae Caudoviricetes Uroviricota Heunggongvirae Duplodnaviria Viruses	40155	FALSE	49.797	DNA	2021-10-12	60	75	25	88.5842		0	Escherichia	Kwaitsingvirus	Kwaitsingvirus	Hendrixvirinae	Unclassified	Unclassified	Caudoviricetes	Uroviricota	Heunggongvirae	Duplodnaviria	Group I	PHG	Unspecified	High-quality	High-quality	100	AAI-based (high-confidence)	0	high_confidence_prediction	NC_019767	TRUE	FALSE	TRUE
NC_019723	Escherichia phage HK630	Escherichia phage HK630 Lambdavirus Caudoviricetes Uroviricota Heunggongvirae Duplodnaviria Viruses	47090	FALSE	50.053	DNA	2021-10-12	62	67.7419	32.2581	86.821		0	Escherichia	Lambdavirus	Lambdavirus	Unclassified	Unclassified	Unclassified	Caudoviricetes	Uroviricota	Heunggongvirae	Duplodnaviria	Group I	PHG	Unspecified	High-quality	High-quality	100	AAI-based (high-confidence)	0	high_confidence_prediction	NC_019723	TRUE	FALSE	TRUE
NC_019719	Escherichia phage HK633	Escherichia phage HK633 Saikungvirus Hendrixvirinae Caudoviricetes Uroviricota Heunggongvirae Duplodnaviria Viruses	41528	FALSE	49.653	DNA	2021-10-12	64	68.75	31.25	88.639		0	Escherichia	Saikungvirus	Saikungvirus	Hendrixvirinae	Unclassified	Unclassified	Caudoviricetes	Uroviricota	Heunggongvirae	Duplodnaviria	Group I	PHG	Unspecified	High-quality	High-quality	100	AAI-based (high-confidence)	0	high_confidence_prediction	NC_019719	TRUE	FALSE	TRUE
NC_019715	Escherichia phage mEp234	Escherichia phage mEp234 Wanchaivirus Hendrixvirinae Caudoviricetes Uroviricota Heunggongvirae Duplodnaviria Viruses	39578	FALSE	49.586	DNA	2021-10-12	58	75.8621	24.1379	88.4128		0	Escherichia	Wanchaivirus	Wanchaivirus	Hendrixvirinae	Unclassified	Unclassified	Caudoviricetes	Uroviricota	Heunggongvirae	Duplodnaviria	Group I	PHG	Unspecified	High-quality	High-quality	99.16	AAI-based (high-confidence)	0.0375	high_confidence_prediction	NC_019715	TRUE	FALSE	TRUE
NC_019710	Enterobacteria phage HK140	Enterobacteria phage HK140 Yautsimvirus HK140 Yautsimvirus Hendrixvirinae Caudoviricetes Uroviricota Heunggongvirae Duplodnaviria Viruses	40710	FALSE	49.912	DNA	2021-10-12	68	69.1176	30.8824	91.2012		0	Enterobacteria	Yautsimvirus	Yautsimvirus	Hendrixvirinae	Unclassified	Unclassified	Caudoviricetes	Uroviricota	Heunggongvirae	Duplodnaviria	Group I	PHG	Unspecified	Complete	High-quality	100	ITR (high-confidence)	0	high_confidence_prediction	NC_019710	TRUE	FALSE	TRUE
NC_019706	Enterobacteria phage mEp043 c-1	Enterobacteria phage mEp043 c-1 Aguilavirus mEp043 Aguilavirus Caudoviricetes Uroviricota Heunggongvirae Duplodnaviria Viruses	42780	FALSE	50.79	DNA	2021-10-12	65	63.0769	36.9231	90.3927		0	Enterobacteria	Aguilavirus	Aguilavirus	Unclassified	Unclassified	Unclassified	Caudoviricetes	Uroviricota	Heunggongvirae	Duplodnaviria	Group I	PHG	Unspecified	High-quality	High-quality	98.57	AAI-based (high-confidence)	0	high_confidence_prediction	NC_019706	TRUE	FALSE	TRUE
NC_019549	Liberibacter phage SC1	Liberibacter phage SC1 Podoviridae Caudoviricetes Uroviricota Heunggongvirae Duplodnaviria Viruses	40048	FALSE	41.196	DNA	2021-10-12	38	42.1053	57.8947	90.0345		0	Liberibacter	Podoviridae	Unclassified	Unclassified	Podoviridae	Unclassified	Caudoviricetes	Uroviricota	Heunggongvirae	Duplodnaviria	Group I	PHG	Candidatus Liberibacter asiaticus UF506	High-quality	High-quality	100	AAI-based (high-confidence)	0.8950440528634361	medium_confidence_prediction		FALSE	FALSE	TRUE
NC_019539	Salmonella phage vB_SenS-Ent1	Salmonella phage vB_SenS-Ent1 Jerseyvirus Guernseyvirinae Caudoviricetes Uroviricota Heunggongvirae Duplodnaviria Viruses	42391	FALSE	49.789	DNA	2021-10-12	56	66.0714	33.9286	91.4227		1	Salmonella	Jerseyvirus	Jerseyvirus	Guernseyvirinae	Unclassified	Unclassified	Caudoviricetes	Uroviricota	Heunggongvirae	Duplodnaviria	Group I	PHG	Salmonella enterica subsp. enterica serovar Enteritidis	High-quality	High-quality	98.92	AAI-based (high-confidence)	1	high_confidence_prediction	NC_019539	TRUE	FALSE	TRUE
NC_019512	Helicobacter phage 1961P	Helicobacter phage 1961P Schmidvirus Caudoviricetes Uroviricota Heunggongvirae Duplodnaviria Viruses	26836	FALSE	35.516	DNA	2021-10-12	28	100	0	88.2695		0	Helicobacter	Schmidvirus	Schmidvirus	Unclassified	Unclassified	Unclassified	Caudoviricetes	Uroviricota	Heunggongvirae	Duplodnaviria	Group I	PHG	Helicobacter pylori	High-quality	High-quality	93.2	AAI-based (high-confidence)	0	high_confidence_prediction	NC_019512	TRUE	FALSE	TRUE
NC_019500	Escherichia phage Bp7	Escherichia phage Bp7 Dhakavirus Tevenvirinae Straboviridae Caudoviricetes Uroviricota Heunggongvirae Duplodnaviria Viruses	168066	FALSE	39.493	DNA	2021-10-12	267	82.397	17.603	94.47		0	Escherichia	Dhakavirus	Dhakavirus	Tevenvirinae	Straboviridae	Unclassified	Caudoviricetes	Uroviricota	Heunggongvirae	Duplodnaviria	Group I	PHG	Escherichia coli O78.A	High-quality	High-quality	98.87	AAI-based (high-confidence)	1	high_confidence_prediction	NC_019500	TRUE	FALSE	TRUE
NC_019488	Salmonella phage RE2010	Salmonella phage RE2010 Felsduovirus RE2010 Felsduovirus Peduoviridae Caudoviricetes Uroviricota Heunggongvirae Duplodnaviria Viruses	34117	FALSE	51.021	DNA	2021-10-12	41	85.3659	14.6341	90.6674		0	Salmonella	Felsduovirus	Felsduovirus	Unclassified	Peduoviridae	Unclassified	Caudoviricetes	Uroviricota	Heunggongvirae	Duplodnaviria	Group I	PHG	Salmonella enterica subsp. enterica serovar Enteritidis str. LK5	High-quality	High-quality	97.67	AAI-based (high-confidence)	0	high_confidence_prediction	NC_019488	TRUE	FALSE	TRUE
NC_019445	Escherichia phage TL-2011b	Escherichia phage TL-2011b Podoviridae Caudoviricetes Uroviricota Heunggongvirae Duplodnaviria Viruses	44784	FALSE	47.053	DNA	2021-10-12	56	67.8571	32.1429	84.7044		1	Escherichia	Podoviridae	Unclassified	Unclassified	Podoviridae	Unclassified	Caudoviricetes	Uroviricota	Heunggongvirae	Duplodnaviria	Group I	PHG	Escherichia coli O103:H25 strain NIPH-11060424/NVH-734	High-quality	High-quality	100	AAI-based (high-confidence)	0	high_confidence_prediction		FALSE	FALSE	TRUE
NC_019403	Escherichia phage vB_EcoP_ACG-C91	Escherichia phage vB_EcoP_ACG-C91 Vectrevirus ACGC91 Vectrevirus Molineuxvirinae Autographiviridae Caudoviricetes Uroviricota Heunggongvirae Duplodnaviria Viruses	43731	FALSE	45.281	DNA	2021-10-12	55	100	0	91.8845		0	Escherichia	Vectrevirus	Vectrevirus	Molineuxvirinae	Autographiviridae	Unclassified	Caudoviricetes	Uroviricota	Heunggongvirae	Duplodnaviria	Group I	PHG	Escherichia coli	High-quality	High-quality	98.16	AAI-based (high-confidence)	0.9972986238568456	high_confidence_prediction	NC_019403	TRUE	FALSE	TRUE
NC_019399	Escherichia phage vB_EcoM_ACG-C40	Escherichia phage vB_EcoM_ACG-C40 Tequatrovirus Tevenvirinae Straboviridae Caudoviricetes Uroviricota Heunggongvirae Duplodnaviria Viruses	167396	FALSE	35.237	DNA	2021-10-12	274	16.0584	83.9416	94.473		10	Escherichia	Tequatrovirus	Tequatrovirus	Tevenvirinae	Straboviridae	Unclassified	Caudoviricetes	Uroviricota	Heunggongvirae	Duplodnaviria	Group I	PHG	Escherichia coli	High-quality	High-quality	99.53	AAI-based (high-confidence)	0.8875	medium_confidence_prediction	NC_019399	TRUE	FALSE	TRUE
NC_018851	Propionibacterium phage ATCC29399B_C	Propionibacterium phage ATCC29399B_C Pahexavirus Caudoviricetes Uroviricota Heunggongvirae Duplodnaviria Viruses	29516	FALSE	53.998	DNA	2021-10-12	42	50	50	88.142		0	Propionibacterium	Pahexavirus	Pahexavirus	Unclassified	Unclassified	Unclassified	Caudoviricetes	Uroviricota	Heunggongvirae	Duplodnaviria	Group I	PHG	Cutibacterium acnes	High-quality	High-quality	100	AAI-based (high-confidence)	0.9125	medium_confidence_prediction	NC_018851	TRUE	FALSE	TRUE
NC_018847	Propionibacterium phage ATCC29399B_T	Propionibacterium phage ATCC29399B_T Pahexavirus Caudoviricetes Uroviricota Heunggongvirae Duplodnaviria Viruses	29516	FALSE	54.005	DNA	2021-10-12	42	50	50	87.8269		0	Propionibacterium	Pahexavirus	Pahexavirus	Unclassified	Unclassified	Unclassified	Caudoviricetes	Uroviricota	Heunggongvirae	Duplodnaviria	Group I	PHG	Cutibacterium acnes	High-quality	High-quality	100	AAI-based (high-confidence)	0.925	medium_confidence_prediction	NC_018847	TRUE	FALSE	TRUE
NC_018842	Propionibacterium phage P1.1	Propionibacterium phage P1.1 Pahexavirus Caudoviricetes Uroviricota Heunggongvirae Duplodnaviria Viruses	29348	FALSE	54.365	DNA	2021-10-12	41	51.2195	48.7805	86.4693		0	Propionibacterium	Pahexavirus	Pahexavirus	Unclassified	Unclassified	Unclassified	Caudoviricetes	Uroviricota	Heunggongvirae	Duplodnaviria	Group I	PHG	Cutibacterium acnes	High-quality	High-quality	99.62	AAI-based (high-confidence)	0.875	medium_confidence_prediction	NC_018842	TRUE	FALSE	TRUE
NC_018838	Propionibacterium phage P100_A	Propionibacterium phage P100_A Pahexavirus Caudoviricetes Uroviricota Heunggongvirae Duplodnaviria Viruses	29505	FALSE	53.832	DNA	2021-10-12	41	51.2195	48.7805	86.121		0	Propionibacterium	Pahexavirus	Pahexavirus	Unclassified	Unclassified	Unclassified	Caudoviricetes	Uroviricota	Heunggongvirae	Duplodnaviria	Group I	PHG	Cutibacterium acnes	High-quality	High-quality	100	AAI-based (high-confidence)	0.825	medium_confidence_prediction	NC_018838	TRUE	FALSE	TRUE
NC_018834	Propionibacterium phage P9.1	Propionibacterium phage P9.1 Pahexavirus Caudoviricetes Uroviricota Heunggongvirae Duplodnaviria Viruses	29214	FALSE	54.121	DNA	2021-10-12	41	51.2195	48.7805	88.129		0	Propionibacterium	Pahexavirus	Pahexavirus	Unclassified	Unclassified	Unclassified	Caudoviricetes	Uroviricota	Heunggongvirae	Duplodnaviria	Group I	PHG	Cutibacterium acnes	High-quality	High-quality	99.16	AAI-based (high-confidence)	0.9375	medium_confidence_prediction	NC_018834	TRUE	FALSE	TRUE
NC_018274	Pseudomonas phage MP42	Pseudomonas phage MP42 Casadabanvirus Caudoviricetes Uroviricota Heunggongvirae Duplodnaviria Viruses	36847	FALSE	64.198	DNA	2021-10-12	55	96.3636	3.63636	96.4475		0	Pseudomonas	Casadabanvirus	Casadabanvirus	Unclassified	Unclassified	Unclassified	Caudoviricetes	Uroviricota	Heunggongvirae	Duplodnaviria	Group I	PHG	Pseudomonas aeruginosa PA14	High-quality	High-quality	96.87	AAI-based (high-confidence)	0.2625	medium_confidence_prediction	NC_018274	TRUE	FALSE	TRUE
NC_017696	Lactococcus phage ASCC532	Lactococcus phage ASCC532 Skunavirus Caudoviricetes Uroviricota Heunggongvirae Duplodnaviria Viruses	32384	FALSE	34.687	DNA	2021-10-12	57	47.3684	52.6316	88.9143		0	Lactococcus	Skunavirus	Skunavirus	Unclassified	Unclassified	Unclassified	Caudoviricetes	Uroviricota	Heunggongvirae	Duplodnaviria	Group I	PHG	Lactococcus lactis	High-quality	High-quality	100	AAI-based (high-confidence)	0.8848696795023974	medium_confidence_prediction	NC_017696	TRUE	FALSE	TRUE
NC_016770	Bacteroides phage B124-14	Bacteroides phage B124-14 Siphoviridae Caudoviricetes Uroviricota Heunggongvirae Duplodnaviria Viruses	47159	FALSE	38.75	DNA	2021-10-12	65	0	100	91.6686		0	Bacteroides	Siphoviridae	Unclassified	Unclassified	Siphoviridae	Unclassified	Caudoviricetes	Uroviricota	Heunggongvirae	Duplodnaviria	Group I	PHG	Bacteroides fragilis	High-quality	High-quality	100	AAI-based (high-confidence)	0.2	medium_confidence_prediction		FALSE	FALSE	TRUE
NC_016659	Cyanophage NATL2A-133	Cyanophage NATL2A-133 Tangaroavirus NATL2A133 Tangaroavirus Autographiviridae Caudoviricetes Uroviricota Heunggongvirae Duplodnaviria Viruses	47536	FALSE	39.871	DNA	2021-10-12	65	0	100	91.9766		0	Prochlorococcus	Tangaroavirus	Tangaroavirus	Unclassified	Autographiviridae	Unclassified	Caudoviricetes	Uroviricota	Heunggongvirae	Duplodnaviria	Group I	PHG	Unspecified	High-quality	High-quality	100	AAI-based (high-confidence)	0.975	high_confidence_prediction	NC_016659	TRUE	FALSE	TRUE
NC_016565	Staphylococcus phage S24-1	Staphylococcus phage S24-1 Rosenblumvirus S241 Rosenblumvirus Rakietenvirinae Rountreeviridae Caudoviricetes Uroviricota Heunggongvirae Duplodnaviria Viruses	18168	FALSE	28.908	DNA	2021-10-12	21	47.619	52.381	94.1546		0	Staphylococcus	Rosenblumvirus	Rosenblumvirus	Rakietenvirinae	Rountreeviridae	Unclassified	Caudoviricetes	Uroviricota	Heunggongvirae	Duplodnaviria	Group I	PHG	Staphylococcus aureus strain SA27	Complete	High-quality	100	ITR (high-confidence)	0.9400881057268724	medium_confidence_prediction	NC_016565	TRUE	FALSE	TRUE
NC_016160	Escherichia phage HK75	Escherichia phage HK75 Saikungvirus Hendrixvirinae Caudoviricetes Uroviricota Heunggongvirae Duplodnaviria Viruses	36661	FALSE	50.19	DNA	2021-10-12	55	78.1818	21.8182	89.6866		0	Escherichia	Saikungvirus	Saikungvirus	Hendrixvirinae	Unclassified	Unclassified	Caudoviricetes	Uroviricota	Heunggongvirae	Duplodnaviria	Group I	PHG	Escherichia coli K-12	High-quality	High-quality	92.08	AAI-based (high-confidence)	0	high_confidence_prediction	NC_016160	TRUE	FALSE	TRUE
NC_015457	Shigella phage Shfl2	Shigella phage Shfl2 Tequatrovirus Tevenvirinae Straboviridae Caudoviricetes Uroviricota Heunggongvirae Duplodnaviria Viruses	165919	FALSE	35.567	DNA	2021-10-12	263	15.9696	84.0304	93.8735		10	Shigella	Tequatrovirus	Tequatrovirus	Tevenvirinae	Straboviridae	Unclassified	Caudoviricetes	Uroviricota	Heunggongvirae	Duplodnaviria	Group I	PHG	Shigella flexneri	High-quality	High-quality	98.68	AAI-based (high-confidence)	1	high_confidence_prediction	NC_015457	TRUE	FALSE	TRUE
NC_015266	Burkholderia phage KL3	Burkholderia phage KL3 Kayeltresvirus KL3 Kayeltresvirus Peduoviridae Caudoviricetes Uroviricota Heunggongvirae Duplodnaviria Viruses	40555	FALSE	63.225	DNA	2021-10-12	47	12.766	87.234	90.4623		0	Burkholderia	Kayeltresvirus	Kayeltresvirus	Unclassified	Peduoviridae	Unclassified	Caudoviricetes	Uroviricota	Heunggongvirae	Duplodnaviria	Group I	PHG	Burkholderia ambifaria strain LMG 17828	High-quality	High-quality	100	AAI-based (high-confidence)	0	high_confidence_prediction	NC_015266	TRUE	FALSE	TRUE
NC_015288	Prochlorococcus phage Syn1	Prochlorococcus phage Syn1 Vellamovirus syn1 Vellamovirus Kyanoviridae Caudoviricetes Uroviricota Heunggongvirae Duplodnaviria Viruses	191195	FALSE	40.617	DNA	2021-10-12	216	91.2037	8.7963	95.8618		6	Prochlorococcus	Vellamovirus	Vellamovirus	Unclassified	Kyanoviridae	Unclassified	Caudoviricetes	Uroviricota	Heunggongvirae	Duplodnaviria	Group I	PHG	Unspecified	High-quality	High-quality	98.55	AAI-based (high-confidence)	0.6625	low_confidence_prediction	NC_015288	TRUE	FALSE	TRUE
NC_015284	Prochlorococcus phage P-HM2	Prochlorococcus phage P-HM2 Eurybiavirus Caudoviricetes Uroviricota Heunggongvirae Duplodnaviria Viruses	183806	FALSE	38.115	DNA	2021-10-12	227	92.511	7.48899	96.1846		0	Prochlorococcus	Eurybiavirus	Eurybiavirus	Unclassified	Unclassified	Unclassified	Caudoviricetes	Uroviricota	Heunggongvirae	Duplodnaviria	Group I	PHG	Unspecified	High-quality	High-quality	100	AAI-based (high-confidence)	0.825	medium_confidence_prediction	NC_015284	TRUE	FALSE	TRUE
NC_015280	Prochlorococcus phage P-HM1	Prochlorococcus phage P-HM1 Eurybiavirus PHM2 Eurybiavirus Caudoviricetes Uroviricota Heunggongvirae Duplodnaviria Viruses	181044	FALSE	37.849	DNA	2021-10-12	228	92.9825	7.01754	96.5898		0	Prochlorococcus	Eurybiavirus	Eurybiavirus	Unclassified	Unclassified	Unclassified	Caudoviricetes	Uroviricota	Heunggongvirae	Duplodnaviria	Group I	PHG	Unspecified	High-quality	High-quality	99.57	AAI-based (high-confidence)	0.9875	high_confidence_prediction	NC_015280	TRUE	FALSE	TRUE
NC_015262	Clostridium phage phiCD6356	Clostridium phage phiCD6356 Siphoviridae Caudoviricetes Uroviricota Heunggongvirae Duplodnaviria Viruses	37664	FALSE	28.38	DNA	2021-10-12	61	86.8852	13.1148	86.2309		0	Clostridium	Siphoviridae	Unclassified	Unclassified	Siphoviridae	Unclassified	Caudoviricetes	Uroviricota	Heunggongvirae	Duplodnaviria	Group I	PHG	Clostridium difficile	High-quality	High-quality	100	AAI-based (high-confidence)	0	high_confidence_prediction		FALSE	FALSE	TRUE
NC_006884	Prochlorococcus phage P-SSM4	Prochlorococcus phage P-SSM4 Ronodorvirus ssm4 Ronodorvirus Kyanoviridae Caudoviricetes Uroviricota Heunggongvirae Duplodnaviria Viruses	178249	FALSE	36.744	DNA	2021-10-12	221	97.2851	2.71493	96.4667		0	Prochlorococcus	Ronodorvirus	Ronodorvirus	Unclassified	Kyanoviridae	Unclassified	Caudoviricetes	Uroviricota	Heunggongvirae	Duplodnaviria	Group I	PHG	Unspecified	High-quality	High-quality	100	AAI-based (high-confidence)	1	high_confidence_prediction	NC_006884	TRUE	FALSE	TRUE
NC_013647	Klebsiella phage KP32	Klebsiella phage KP32 Przondovirus Studiervirinae Autographiviridae Caudoviricetes Uroviricota Heunggongvirae Duplodnaviria Viruses	41119	FALSE	52.37	DNA	2021-10-12	49	100	0	92.636		0	Klebsiella	Przondovirus	Przondovirus	Studiervirinae	Autographiviridae	Unclassified	Caudoviricetes	Uroviricota	Heunggongvirae	Duplodnaviria	Group I	PHG	Klebsiella pneumoniae	High-quality	High-quality	100	AAI-based (high-confidence)	0.9972986238568456	high_confidence_prediction	NC_013647	TRUE	FALSE	TRUE
NC_013195	Staphylococcus phage P954	Staphylococcus phage P954 Biseptimavirus P954 Biseptimavirus Bronfenbrennervirinae Caudoviricetes Uroviricota Heunggongvirae Duplodnaviria Viruses	40761	FALSE	33.993	DNA	2021-10-12	66	89.3939	10.6061	92.905		0	Staphylococcus	Biseptimavirus	Biseptimavirus	Bronfenbrennervirinae	Unclassified	Unclassified	Caudoviricetes	Uroviricota	Heunggongvirae	Duplodnaviria	Group I	PHG	Staphylococcus aureus	High-quality	High-quality	96.49	AAI-based (high-confidence)	0.0375	high_confidence_prediction	NC_013195	TRUE	FALSE	TRUE
NC_013152	Lactococcus phage CB14	Lactococcus phage CB14 Skunavirus Caudoviricetes Uroviricota Heunggongvirae Duplodnaviria Viruses	29459	FALSE	34.804	DNA	2021-10-12	49	53.0612	46.9388	89.5889		1	Lactococcus	Skunavirus	Skunavirus	Unclassified	Unclassified	Unclassified	Caudoviricetes	Uroviricota	Heunggongvirae	Duplodnaviria	Group I	PHG	Lactococcus lactis SMQ-404	High-quality	High-quality	97.14	AAI-based (high-confidence)	0.8848696795023974	medium_confidence_prediction	NC_013152	TRUE	FALSE	TRUE
NC_012784	Staphylococcus phage phiPVL-CN125	Staphylococcus phage phiPVL-CN125 Peeveelvirus CN125 Peeveelvirus Bronfenbrennervirinae Caudoviricetes Uroviricota Heunggongvirae Duplodnaviria Viruses	44492	FALSE	33.568	DNA	2021-10-12	81	92.5926	7.40741	91.4861		0	Staphylococcus	Peeveelvirus	Peeveelvirus	Bronfenbrennervirinae	Unclassified	Unclassified	Caudoviricetes	Uroviricota	Heunggongvirae	Duplodnaviria	Group I	PHG	Staphylococcus aureus CN125	High-quality	High-quality	100	AAI-based (high-confidence)	0	high_confidence_prediction	NC_012784	TRUE	FALSE	TRUE
NC_012749	Escherichia phage wV8	Escherichia phage wV8 Felixounavirus Ounavirinae Caudoviricetes Uroviricota Heunggongvirae Duplodnaviria Viruses	88487	FALSE	38.894	DNA	2021-10-12	124	73.3871	26.6129	88.0966		26	Escherichia	Felixounavirus	Felixounavirus	Ounavirinae	Unclassified	Unclassified	Caudoviricetes	Uroviricota	Heunggongvirae	Duplodnaviria	Group I	PHG	Escherichia coli O157:H7	High-quality	High-quality	100	AAI-based (high-confidence)	1	high_confidence_prediction	NC_012749	TRUE	FALSE	TRUE
NC_012740	Escherichia phage JSE	Escherichia phage JSE Krischvirus Straboviridae Caudoviricetes Uroviricota Heunggongvirae Duplodnaviria Viruses	166418	FALSE	40.512	DNA	2021-10-12	271	18.0812	81.9188	93.7795		0	Escherichia	Krischvirus	Krischvirus	Unclassified	Straboviridae	Unclassified	Caudoviricetes	Uroviricota	Heunggongvirae	Duplodnaviria	Group I	PHG	Escherichia coli K12	High-quality	High-quality	99.88	AAI-based (high-confidence)	0.936302	medium_confidence_prediction	NC_012740	TRUE	FALSE	TRUE
NC_011756	Pseudomonas phage SN	Pseudomonas phage SN Pbunavirus Caudoviricetes Uroviricota Heunggongvirae Duplodnaviria Viruses	66390	FALSE	55.582	DNA	2021-10-12	94	41.4894	58.5106	93.1044		0	Pseudomonas	Pbunavirus	Pbunavirus	Unclassified	Unclassified	Unclassified	Caudoviricetes	Uroviricota	Heunggongvirae	Duplodnaviria	Group I	PHG	Pseudomonas aeruginosa	High-quality	High-quality	100	AAI-based (high-confidence)	0.8950440528634361	medium_confidence_prediction	NC_011756	TRUE	FALSE	TRUE
NC_011614	Staphylococcus phage vB_SauS-phiIPLA88	Staphylococcus phage vB_SauS-phiIPLA88 Dubowvirus Azeredovirinae Caudoviricetes Uroviricota Heunggongvirae Duplodnaviria Viruses	42526	FALSE	34.913	DNA	2021-10-12	62	91.9355	8.06452	93.5287		0	Staphylococcus	Dubowvirus	Dubowvirus	Azeredovirinae	Unclassified	Unclassified	Caudoviricetes	Uroviricota	Heunggongvirae	Duplodnaviria	Group I	PHG	Staphylococcus aureus	High-quality	High-quality	98.7	AAI-based (high-confidence)	0.1375	medium_confidence_prediction	NC_011614	TRUE	FALSE	TRUE
NC_011589	Stenotrophomonas phage S1	Stenotrophomonas phage S1 Siphoviridae Caudoviricetes Uroviricota Heunggongvirae Duplodnaviria Viruses	40287	FALSE	63.691	DNA	2021-10-12	53	54.717	45.283	93.931		0	Stenotrophomonas	Siphoviridae	Unclassified	Unclassified	Siphoviridae	Unclassified	Caudoviricetes	Uroviricota	Heunggongvirae	Duplodnaviria	Group I	PHG	Stenotrophomonas maltophilia	High-quality	High-quality	100	AAI-based (high-confidence)	0.1375	medium_confidence_prediction		FALSE	FALSE	TRUE
NC_011357	Stx2-converting phage 1717	Stx2-converting phage 1717 Pankowvirus pv1717 Pankowvirus Caudoviricetes Uroviricota Heunggongvirae Duplodnaviria Viruses	62147	FALSE	50.915	DNA	2021-10-12	87	67.8161	32.1839	83.9043		3	Unspecified	Pankowvirus	Pankowvirus	Unclassified	Unclassified	Unclassified	Caudoviricetes	Uroviricota	Heunggongvirae	Duplodnaviria	Group I	PHG	Escherichia coli O157:H7	High-quality	High-quality	100	AAI-based (high-confidence)	0	high_confidence_prediction	NC_011357	TRUE	FALSE	TRUE
NC_011289	Mycobacterium phage Ramsey	Mycobacterium phage Ramsey Cheoctovirus Gracegardnervirinae Caudoviricetes Uroviricota Heunggongvirae Duplodnaviria Viruses	58578	FALSE	61.219	DNA	2021-10-12	104	93.2692	6.73077	94.4331		0	Mycobacterium	Cheoctovirus	Cheoctovirus	Gracegardnervirinae	Unclassified	Unclassified	Caudoviricetes	Uroviricota	Heunggongvirae	Duplodnaviria	Group I	PHG	Unspecified	High-quality	High-quality	100	AAI-based (high-confidence)	0	high_confidence_prediction	NC_011289	TRUE	FALSE	TRUE
NC_011273	Mycobacterium phage Myrna	Mycobacterium phage Myrna Myrnavirus myrna Myrnavirus Ceeclamvirinae Caudoviricetes Uroviricota Heunggongvirae Duplodnaviria Viruses	164602	FALSE	65.436	DNA	2021-10-12	238	97.8992	2.10084	93.6246		35	Mycobacterium	Myrnavirus	Myrnavirus	Ceeclamvirinae	Unclassified	Unclassified	Caudoviricetes	Uroviricota	Heunggongvirae	Duplodnaviria	Group I	PHG	Unspecified	High-quality	High-quality	100	AAI-based (high-confidence)	0.6625	low_confidence_prediction	NC_011273	TRUE	FALSE	TRUE
NC_011142	Iodobacter phage PhiPLPE	Iodobacter phage PhiPLPE Iodovirus PLPE Iodovirus Caudoviricetes Uroviricota Heunggongvirae Duplodnaviria Viruses	47453	FALSE	46.105	DNA	2021-10-12	75	64	36	90.7972		0	Iodobacter	Iodovirus	Iodovirus	Unclassified	Unclassified	Unclassified	Caudoviricetes	Uroviricota	Heunggongvirae	Duplodnaviria	Group I	PHG	Iodobacter sp. CdM7	High-quality	High-quality	100	AAI-based (high-confidence)	0.8375	medium_confidence_prediction	NC_011142	TRUE	FALSE	TRUE
NC_011103	Rhizobium phage 16-3	Rhizobium phage 16-3 Siphoviridae Caudoviricetes Uroviricota Heunggongvirae Duplodnaviria Viruses	60195	FALSE	58.952	DNA	2021-10-11	97	85.567	14.433	88.2582		0	Rhizobium	Siphoviridae	Unclassified	Unclassified	Siphoviridae	Unclassified	Caudoviricetes	Uroviricota	Heunggongvirae	Duplodnaviria	Group I	PHG	Unspecified	High-quality	High-quality	100	AAI-based (high-confidence)	0.1	medium_confidence_prediction		FALSE	FALSE	TRUE
NC_011041	Escherichia phage V5	Escherichia phage V5 Vequintavirus Vequintavirinae Caudoviricetes Uroviricota Heunggongvirae Duplodnaviria Viruses	137947	FALSE	43.561	DNA	2021-10-12	211	42.654	57.346	88.7544		6	Escherichia	Vequintavirus	Vequintavirus	Vequintavirinae	Unclassified	Unclassified	Caudoviricetes	Uroviricota	Heunggongvirae	Duplodnaviria	Group I	PHG	Escherichia coli O157	High-quality	High-quality	98.33	AAI-based (high-confidence)	1	high_confidence_prediction	NC_011041	TRUE	FALSE	TRUE
NC_011045	Escherichia phage 13a	Escherichia phage 13a Teseptimavirus 13a Teseptimavirus Studiervirinae Autographiviridae Caudoviricetes Uroviricota Heunggongvirae Duplodnaviria Viruses	38841	FALSE	48.39	DNA	2021-10-12	50	100	0	91.0327		0	Escherichia	Teseptimavirus	Teseptimavirus	Studiervirinae	Autographiviridae	Unclassified	Caudoviricetes	Uroviricota	Heunggongvirae	Duplodnaviria	Group I	PHG	Escherichia coli	Complete	High-quality	100	DTR (high-confidence)	0.9985830052116164	high_confidence_prediction	NC_011045	TRUE	FALSE	TRUE
NC_010808	Dubowvirus MR25	Dubowvirus MR25 Dubowvirus Azeredovirinae Caudoviricetes Uroviricota Heunggongvirae Duplodnaviria Viruses	44342	FALSE	34.326	DNA	2021-10-12	70	90	10	93.947		0	Unspecified	Dubowvirus	Dubowvirus	Azeredovirinae	Unclassified	Unclassified	Caudoviricetes	Uroviricota	Heunggongvirae	Duplodnaviria	Group I	PHG	Staphylococcus aureus	High-quality	High-quality	100	AAI-based (high-confidence)	0	high_confidence_prediction	NC_010808	TRUE	FALSE	TRUE
NC_010495	Salmonella phage Vi II-E1	Salmonella phage Vi II-E1 Macdonaldcampvirus ViIIE1 Macdonaldcampvirus Caudoviricetes Uroviricota Heunggongvirae Duplodnaviria Viruses	45051	FALSE	46.126	DNA	2021-10-12	71	66.1972	33.8028	89.4919		0	Salmonella	Macdonaldcampvirus	Macdonaldcampvirus	Unclassified	Unclassified	Unclassified	Caudoviricetes	Uroviricota	Heunggongvirae	Duplodnaviria	Group I	PHG	Salmonella enterica	High-quality	High-quality	96.21	AAI-based (high-confidence)	1	high_confidence_prediction	NC_010495	TRUE	FALSE	TRUE
NC_010147	Phietavirus MR11	Phietavirus MR11 Phietavirus Azeredovirinae Caudoviricetes Uroviricota Heunggongvirae Duplodnaviria Viruses	43011	FALSE	35.63	DNA	2021-10-12	68	92.6471	7.35294	95.4035		0	Unspecified	Phietavirus	Phietavirus	Azeredovirinae	Unclassified	Unclassified	Caudoviricetes	Uroviricota	Heunggongvirae	Duplodnaviria	Group I	PHG	Staphylococcus aureus	High-quality	High-quality	100	AAI-based (high-confidence)	0.0875	medium_confidence_prediction	NC_010147	TRUE	FALSE	TRUE
NC_009813	Listeria phage B054	Listeria phage B054 Myoviridae Caudoviricetes Uroviricota Heunggongvirae Duplodnaviria Viruses	48172	FALSE	36.212	DNA	2021-10-12	77	90.9091	9.09091	94.4927		0	Listeria	Myoviridae	Unclassified	Unclassified	Myoviridae	Unclassified	Caudoviricetes	Uroviricota	Heunggongvirae	Duplodnaviria	Group I	PHG	Listeria monocytogenes	High-quality	High-quality	99.9	AAI-based (high-confidence)	0	high_confidence_prediction		FALSE	FALSE	TRUE
NC_009821	Escherichia phage Phi1	Escherichia phage Phi1 Krischvirus Straboviridae Caudoviricetes Uroviricota Heunggongvirae Duplodnaviria Viruses	164270	FALSE	40.499	DNA	2021-10-12	261	17.6245	82.3755	93.1065		0	Escherichia	Krischvirus	Krischvirus	Unclassified	Straboviridae	Unclassified	Caudoviricetes	Uroviricota	Heunggongvirae	Duplodnaviria	Group I	PHG	Escherichia coli K-12 (F+)	High-quality	High-quality	98.59	AAI-based (high-confidence)	0.998802	high_confidence_prediction	NC_009821	TRUE	FALSE	TRUE
NC_009817	Lactococcus phage KSY1	Lactococcus phage KSY1 Chopinvirus Caudoviricetes Uroviricota Heunggongvirae Duplodnaviria Viruses	79232	FALSE	35.111	DNA	2021-10-12	122	100	0	92.8059		3	Lactococcus	Chopinvirus	Chopinvirus	Unclassified	Unclassified	Unclassified	Caudoviricetes	Uroviricota	Heunggongvirae	Duplodnaviria	Group I	PHG	Lactococcus lactis	High-quality	High-quality	100	AAI-based (high-confidence)	0.874068	medium_confidence_prediction	NC_009817	TRUE	FALSE	TRUE
NC_009541	Propionibacterium phage PA6	Propionibacterium phage PA6 Pahexavirus Caudoviricetes Uroviricota Heunggongvirae Duplodnaviria Viruses	29739	FALSE	54.023	DNA	2021-10-12	41	51.2195	48.7805	86.1091		0	Propionibacterium	Pahexavirus	Pahexavirus	Unclassified	Unclassified	Unclassified	Caudoviricetes	Uroviricota	Heunggongvirae	Duplodnaviria	Group I	PHG	Propionibacterium acnes	High-quality	High-quality	100	AAI-based (high-confidence)	0.925	medium_confidence_prediction	NC_009541	TRUE	FALSE	TRUE
NC_009514	Enterobacteria phage cdtI	Enterobacteria phage cdtI Siphoviridae Caudoviricetes Uroviricota Heunggongvirae Duplodnaviria Viruses	47021	FALSE	49.116	DNA	2021-10-12	55	80	20	88.9262		0	Enterobacteria	Siphoviridae	Unclassified	Unclassified	Siphoviridae	Unclassified	Caudoviricetes	Uroviricota	Heunggongvirae	Duplodnaviria	Group I	PHG	Escherichia coli	High-quality	High-quality	99.09	AAI-based (high-confidence)	0.075	medium_confidence_prediction		FALSE	FALSE	TRUE
NC_009231	Clostridium virus phiC2	Clostridium virus phiC2 Lubbockvirus Caudoviricetes Uroviricota Heunggongvirae Duplodnaviria Viruses	56538	FALSE	28.726	DNA	2021-10-12	95	88.4211	11.5789	85.928		0	Clostridium	Lubbockvirus	Lubbockvirus	Unclassified	Unclassified	Unclassified	Caudoviricetes	Uroviricota	Heunggongvirae	Duplodnaviria	Group I	PHG	Clostridium difficile	Complete	High-quality	100	DTR (high-confidence)	0	high_confidence_prediction	NC_009231	TRUE	FALSE	TRUE
NC_008562	Microcystis virus Ma-LMM01	Microcystis virus Ma-LMM01 Fukuivirus Caudoviricetes Uroviricota Heunggongvirae Duplodnaviria Viruses	162109	FALSE	45.953	DNA	2021-10-12	189	34.3915	65.6085	93.5426		2	Microcystis	Fukuivirus	Fukuivirus	Unclassified	Unclassified	Unclassified	Caudoviricetes	Uroviricota	Heunggongvirae	Duplodnaviria	Group I	PHG	Unspecified	High-quality	High-quality	95.8	AAI-based (high-confidence)	0.6125	low_confidence_prediction	NC_008562	TRUE	FALSE	TRUE
NC_008371	Lactococcus virus jj50	Lactococcus virus jj50 Skunavirus Caudoviricetes Uroviricota Heunggongvirae Duplodnaviria Viruses	27453	FALSE	34.943	DNA	2021-10-11	51	49.0196	50.9804	90.4528		1	Lactococcus	Skunavirus	Skunavirus	Unclassified	Unclassified	Unclassified	Caudoviricetes	Uroviricota	Heunggongvirae	Duplodnaviria	Group I	PHG	Lactococcus lactis	High-quality	High-quality	90.54	AAI-based (high-confidence)	0.9981617952123444	high_confidence_prediction		FALSE	FALSE	TRUE
NC_008363	Lactococcus phage P008	Lactococcus phage P008 Skunavirus Caudoviricetes Uroviricota Heunggongvirae Duplodnaviria Viruses	28538	FALSE	34.68	DNA	2021-10-11	54	46.2963	53.7037	89.7435		2	Lactococcus	Skunavirus	Skunavirus	Unclassified	Unclassified	Unclassified	Caudoviricetes	Uroviricota	Heunggongvirae	Duplodnaviria	Group I	PHG	Lactococcus lactis subsp. lactis Il1403	High-quality	High-quality	94.06	AAI-based (high-confidence)	0.7972595473438073	medium_confidence_prediction	NC_008363	TRUE	FALSE	TRUE
NC_008196	Mycobacterium phage Llij	Mycobacterium phage Llij Cheoctovirus Gracegardnervirinae Caudoviricetes Uroviricota Heunggongvirae Duplodnaviria Viruses	56852	FALSE	61.53	DNA	2021-10-12	95	94.7368	5.26316	93.8912		0	Mycobacterium	Cheoctovirus	Cheoctovirus	Gracegardnervirinae	Unclassified	Unclassified	Caudoviricetes	Uroviricota	Heunggongvirae	Duplodnaviria	Group I	PHG	Mycobacterium	High-quality	High-quality	98.76	AAI-based (high-confidence)	0.0125	high_confidence_prediction	NC_008196	TRUE	FALSE	TRUE
NC_008152	Vectrevirus K15	Vectrevirus K15 Vectrevirus Molineuxvirinae Autographiviridae Caudoviricetes Uroviricota Heunggongvirae Duplodnaviria Viruses	44385	FALSE	45.247	DNA	2021-10-11	50	100	0	91.4701		0	Unspecified	Vectrevirus	Vectrevirus	Molineuxvirinae	Autographiviridae	Unclassified	Caudoviricetes	Uroviricota	Heunggongvirae	Duplodnaviria	Group I	PHG	Escherichia coli	Complete	High-quality	100	DTR (high-confidence)	1	high_confidence_prediction	NC_008152	TRUE	FALSE	TRUE
NC_007902	Sodalis phage phiSG1	Sodalis phage phiSG1 Podoviridae Caudoviricetes Uroviricota Heunggongvirae Duplodnaviria Viruses	52162	FALSE	50.826	DNA	2021-10-12	64	70.3125	29.6875	84.0669		0	Sodalis	Podoviridae	Unclassified	Unclassified	Podoviridae	Unclassified	Caudoviricetes	Uroviricota	Heunggongvirae	Duplodnaviria	Group I	PHG	Sodalis glossinidius str. 'morsitans'	High-quality	High-quality	100	AAI-based (high-confidence)	0.0375	high_confidence_prediction		FALSE	FALSE	TRUE
NC_007814	Bacillus phage Fah	Bacillus phage Fah Wbetavirus Caudoviricetes Uroviricota Heunggongvirae Duplodnaviria Viruses	37974	FALSE	34.945	DNA	2021-10-12	53	90.566	9.43396	90.8437		0	Bacillus	Wbetavirus	Wbetavirus	Unclassified	Unclassified	Unclassified	Caudoviricetes	Uroviricota	Heunggongvirae	Duplodnaviria	Group I	PHG	Bacillus anthracis	High-quality	High-quality	95.91	AAI-based (high-confidence)	0.05	high_confidence_prediction		FALSE	FALSE	TRUE
NC_007734	Bacillus phage WBeta	Bacillus phage WBeta Wbetavirus Caudoviricetes Uroviricota Heunggongvirae Duplodnaviria Viruses	40867	FALSE	35.258	DNA	2021-10-12	56	91.0714	8.92857	90.8141		0	Bacillus	Wbetavirus	Wbetavirus	Unclassified	Unclassified	Unclassified	Caudoviricetes	Uroviricota	Heunggongvirae	Duplodnaviria	Group I	PHG	Bacillus anthracis	High-quality	High-quality	100	AAI-based (high-confidence)	0	high_confidence_prediction	NC_007734	TRUE	FALSE	TRUE
NC_007581	Clostridium phage c-st	Clostridium phage c-st Siphoviridae Caudoviricetes Uroviricota Heunggongvirae Duplodnaviria Viruses	185683	FALSE	26.284	DNA	2021-10-11	199	52.7638	47.2362	83.768		0	Clostridium	Siphoviridae	Unclassified	Unclassified	Siphoviridae	Unclassified	Caudoviricetes	Uroviricota	Heunggongvirae	Duplodnaviria	Group I	PHG	Clostridium botulinum type C strain C-Stockholm	Complete	High-quality	100	DTR (high-confidence)	0.0125	high_confidence_prediction		FALSE	FALSE	TRUE
NC_007458	Bacillus phage Gamma	Bacillus phage Gamma Wbetavirus Caudoviricetes Uroviricota Heunggongvirae Duplodnaviria Viruses	37253	FALSE	35.221	DNA	2021-10-12	55	92.7273	7.27273	92.0382		0	Bacillus	Wbetavirus	Wbetavirus	Unclassified	Unclassified	Unclassified	Caudoviricetes	Uroviricota	Heunggongvirae	Duplodnaviria	Group I	PHG	Bacillus cereus	High-quality	High-quality	94.16	AAI-based (high-confidence)	0	high_confidence_prediction		FALSE	FALSE	TRUE
NC_007061	Staphylococcus phage 29	Staphylococcus phage 29 Phietavirus Azeredovirinae Caudoviricetes Uroviricota Heunggongvirae Duplodnaviria Viruses	42802	FALSE	35.375	DNA	2021-10-12	64	90.625	9.375	93.6195		0	Staphylococcus	Phietavirus	Phietavirus	Azeredovirinae	Unclassified	Unclassified	Caudoviricetes	Uroviricota	Heunggongvirae	Duplodnaviria	Group I	PHG	Staphylococcus aureus	High-quality	High-quality	99.51	AAI-based (high-confidence)	0	high_confidence_prediction	NC_007061	TRUE	FALSE	TRUE
NC_007057	Staphylococcus phage 96	Staphylococcus phage 96 Phietavirus Azeredovirinae Caudoviricetes Uroviricota Heunggongvirae Duplodnaviria Viruses	43576	FALSE	35.008	DNA	2021-10-12	70	92.8571	7.14286	93.5813		0	Staphylococcus	Phietavirus	Phietavirus	Azeredovirinae	Unclassified	Unclassified	Caudoviricetes	Uroviricota	Heunggongvirae	Duplodnaviria	Group I	PHG	Staphylococcus aureus	High-quality	High-quality	100	AAI-based (high-confidence)	0	high_confidence_prediction	NC_007057	TRUE	FALSE	TRUE
NC_007053	Staphylococcus phage 3A	Staphylococcus phage 3A Triavirus Caudoviricetes Uroviricota Heunggongvirae Duplodnaviria Viruses	43095	FALSE	33.463	DNA	2021-10-11	62	90.3226	9.67742	94.062		0	Staphylococcus	Triavirus	Triavirus	Unclassified	Unclassified	Unclassified	Caudoviricetes	Uroviricota	Heunggongvirae	Duplodnaviria	Group I	PHG	Staphylococcus aureus	High-quality	High-quality	92.86	AAI-based (high-confidence)	0	high_confidence_prediction	NC_007053	TRUE	FALSE	TRUE
NC_007049	Staphylococcus phage 53	Staphylococcus phage 53 Dubowvirus Azeredovirinae Caudoviricetes Uroviricota Heunggongvirae Duplodnaviria Viruses	43883	FALSE	34.077	DNA	2021-10-12	67	91.0448	8.95522	93.7607		0	Staphylococcus	Dubowvirus	Dubowvirus	Azeredovirinae	Unclassified	Unclassified	Caudoviricetes	Uroviricota	Heunggongvirae	Duplodnaviria	Group I	PHG	Staphylococcus aureus	High-quality	High-quality	100	AAI-based (high-confidence)	0.025	high_confidence_prediction	NC_007049	TRUE	FALSE	TRUE
NC_007045	Staphylococcus phage PT1028	Staphylococcus phage PT1028 Viruses	15603	FALSE	31.417	DNA	2021-10-12	23	86.9565	13.0435	80.6191		0	Staphylococcus	Unclassified	Unclassified	Unclassified	Unclassified	Unclassified	Unclassified	Unclassified	Unclassified	Unclassified	Unclassified	PHG	Staphylococcus aureus	High-quality	High-quality	100	AAI-based (high-confidence)	0	high_confidence_prediction		FALSE	FALSE	TRUE
NC_007065	Staphylococcus phage X2	Staphylococcus phage X2 Phietavirus Azeredovirinae Caudoviricetes Uroviricota Heunggongvirae Duplodnaviria Viruses	43440	FALSE	35.958	DNA	2021-10-12	65	90.7692	9.23077	93.529		0	Staphylococcus	Phietavirus	Phietavirus	Azeredovirinae	Unclassified	Unclassified	Caudoviricetes	Uroviricota	Heunggongvirae	Duplodnaviria	Group I	PHG	Staphylococcus aureus	High-quality	High-quality	100	AAI-based (high-confidence)	0	high_confidence_prediction	NC_007065	TRUE	FALSE	TRUE
NC_007021	Staphylococcus phage Twort	Staphylococcus phage Twort Twortvirus Twortvirinae Herelleviridae Caudoviricetes Uroviricota Heunggongvirae Duplodnaviria Viruses	130706	FALSE	30.261	DNA	2021-10-11	177	71.7514	28.2486	88.5583		1	Staphylococcus	Twortvirus	Twortvirus	Twortvirinae	Herelleviridae	Unclassified	Caudoviricetes	Uroviricota	Heunggongvirae	Duplodnaviria	Group I	PHG	Staphylococcus aureus	High-quality	High-quality	93.49	AAI-based (high-confidence)	0.8625	medium_confidence_prediction	NC_007021	TRUE	FALSE	TRUE
NC_006945	Bacillus phage GIL16c	Bacillus phage GIL16c Betatectivirus Tectiviridae Kalamavirales Tectiliviricetes Preplasmiviricota Bamfordvirae Varidnaviria Viruses	14844	FALSE	40.07	DNA	2021-10-12	23	100	0	87.7324		0	Bacillus	Betatectivirus	Betatectivirus	Unclassified	Tectiviridae	Kalamavirales	Tectiliviricetes	Preplasmiviricota	Bamfordvirae	Varidnaviria	Group I	PHG	Bacillus thuringiensis	High-quality	High-quality	100	AAI-based (high-confidence)	0	high_confidence_prediction	NC_006945	TRUE	FALSE	TRUE
NC_005345	Streptomyces phage VWB	Streptomyces phage VWB Siphoviridae Caudoviricetes Uroviricota Heunggongvirae Duplodnaviria Viruses	49220	FALSE	71.138	DNA	2021-10-11	80	92.5	7.5	91.6579		0	Streptomyces	Siphoviridae	Unclassified	Unclassified	Siphoviridae	Unclassified	Caudoviricetes	Uroviricota	Heunggongvirae	Duplodnaviria	Group I	PHG	Streptomyces venezuelae	High-quality	High-quality	100	AAI-based (high-confidence)	0	high_confidence_prediction	NC_005345	TRUE	FALSE	TRUE
NC_005856	Escherichia phage P1	Escherichia phage P1 Punavirus Caudoviricetes Uroviricota Heunggongvirae Duplodnaviria Viruses	94800	FALSE	47.311	DNA	2021-10-11	100	49	51	88.9367		3	Escherichia	Punavirus	Punavirus	Unclassified	Unclassified	Unclassified	Caudoviricetes	Uroviricota	Heunggongvirae	Duplodnaviria	Group I	PHG	Escherichia coli	High-quality	High-quality	92.74	AAI-based (high-confidence)	0	high_confidence_prediction	NC_005856	TRUE	FALSE	TRUE
NC_005357	Bordetella phage BPP-1	Bordetella phage BPP-1 Rauchvirus Caudoviricetes Uroviricota Heunggongvirae Duplodnaviria Viruses	42493	FALSE	65.408	DNA	2021-10-11	50	42	58	96.9124		0	Bordetella	Rauchvirus	Rauchvirus	Unclassified	Unclassified	Unclassified	Caudoviricetes	Uroviricota	Heunggongvirae	Duplodnaviria	Group I	PHG	Bordetella bronchiseptica	High-quality	High-quality	99.6	AAI-based (high-confidence)	0	high_confidence_prediction	NC_005357	TRUE	FALSE	TRUE
NC_005294	Streptococcus phage EJ-1	Streptococcus phage EJ-1 Myoviridae Caudoviricetes Uroviricota Heunggongvirae Duplodnaviria Viruses	42935	FALSE	39.641	DNA	2021-10-11	75	89.3333	10.6667	93.7347		0	Streptococcus	Myoviridae	Unclassified	Unclassified	Myoviridae	Unclassified	Caudoviricetes	Uroviricota	Heunggongvirae	Duplodnaviria	Group I	PHG	Streptococcus pneumoniae	Complete	High-quality	100	DTR (high-confidence)	0	high_confidence_prediction		FALSE	FALSE	TRUE
NC_005178	Pseudomonas phage D3112	Pseudomonas phage D3112 Casadabanvirus Caudoviricetes Uroviricota Heunggongvirae Duplodnaviria Viruses	37611	FALSE	64.34	DNA	2021-10-11	55	96.3636	3.63636	94.6797		0	Pseudomonas	Casadabanvirus	Casadabanvirus	Unclassified	Unclassified	Unclassified	Caudoviricetes	Uroviricota	Heunggongvirae	Duplodnaviria	Group I	PHG	Unspecified	High-quality	High-quality	98.32	AAI-based (high-confidence)	0.2625	medium_confidence_prediction	NC_005178	TRUE	FALSE	TRUE
NC_005045	Pseudomonas phage phiKMV	Pseudomonas phage phiKMV Phikmvvirus Krylovirinae Autographiviridae Caudoviricetes Uroviricota Heunggongvirae Duplodnaviria Viruses	42519	FALSE	62.297	DNA	2021-10-11	52	96.1538	3.84615	93.2266		0	Pseudomonas	Phikmvvirus	Phikmvvirus	Krylovirinae	Autographiviridae	Unclassified	Caudoviricetes	Uroviricota	Heunggongvirae	Duplodnaviria	Group I	PHG	Pseudomonas aeruginosa	Complete	High-quality	100	DTR (high-confidence)	1	high_confidence_prediction	NC_005045	TRUE	FALSE	TRUE
NC_004827	Haemophilus phage Aaphi23	Haemophilus phage Aaphi23 Myoviridae Caudoviricetes Uroviricota Heunggongvirae Duplodnaviria Viruses	43033	FALSE	42.456	DNA	2021-10-11	60	76.6667	23.3333	89.938		0	Haemophilus	Myoviridae	Unclassified	Unclassified	Myoviridae	Unclassified	Caudoviricetes	Uroviricota	Heunggongvirae	Duplodnaviria	Group I	PHG	Actinobacillus actinomycetemcomitans	High-quality	High-quality	99.06	AAI-based (high-confidence)	0.0125	high_confidence_prediction		FALSE	FALSE	TRUE
NC_004678	Rosenblumvirus rv44AHJD	Rosenblumvirus rv44AHJD Rosenblumvirus Rakietenvirinae Rountreeviridae Caudoviricetes Uroviricota Heunggongvirae Duplodnaviria Viruses	16784	FALSE	29.623	DNA	2021-10-11	20	45	55	93.4104		0	Unspecified	Rosenblumvirus	Rosenblumvirus	Rakietenvirinae	Rountreeviridae	Unclassified	Caudoviricetes	Uroviricota	Heunggongvirae	Duplodnaviria	Group I	PHG	Staphylococcus aureus	Complete	High-quality	100	ITR (high-confidence)	1	high_confidence_prediction	NC_004678	TRUE	FALSE	TRUE
NC_000866	Escherichia phage T4	Escherichia phage T4 Tequatrovirus Tevenvirinae Straboviridae Caudoviricetes Uroviricota Heunggongvirae Duplodnaviria Viruses	168903	FALSE	35.298	DNA	2021-10-11	261	16.092	83.908	93.279		8	Escherichia	Tequatrovirus	Tequatrovirus	Tevenvirinae	Straboviridae	Unclassified	Caudoviricetes	Uroviricota	Heunggongvirae	Duplodnaviria	Group I	PHG	Escherichia coli	High-quality	High-quality	100	AAI-based (high-confidence)	1	high_confidence_prediction	NC_000866	TRUE	FALSE	TRUE
NC_002072	Streptococcus phage DT1	Streptococcus phage DT1 Moineauvirus Caudoviricetes Uroviricota Heunggongvirae Duplodnaviria Viruses	34815	FALSE	39.072	DNA	2021-10-11	43	100	0	88.9961		0	Streptococcus	Moineauvirus	Moineauvirus	Unclassified	Unclassified	Unclassified	Caudoviricetes	Uroviricota	Heunggongvirae	Duplodnaviria	Group I	PHG	Streptococcus thermophilus	High-quality	High-quality	93.97	AAI-based (high-confidence)	0	high_confidence_prediction	NC_002072	TRUE	FALSE	TRUE
NC_004617	Peeveelvirus pv13	Peeveelvirus pv13 Peeveelvirus Bronfenbrennervirinae Caudoviricetes Uroviricota Heunggongvirae Duplodnaviria Viruses	42722	FALSE	33.472	DNA	2021-10-11	64	89.0625	10.9375	86.8709		0	Unspecified	Peeveelvirus	Peeveelvirus	Bronfenbrennervirinae	Unclassified	Unclassified	Caudoviricetes	Uroviricota	Heunggongvirae	Duplodnaviria	Group I	PHG	Staphylococcus aureus subsp. aureus NCTC 8325	High-quality	High-quality	100	AAI-based (high-confidence)	0	high_confidence_prediction	NC_004617	TRUE	FALSE	TRUE
NC_004313	Salmonella phage ST64B	Salmonella phage ST64B Myoviridae Caudoviricetes Uroviricota Heunggongvirae Duplodnaviria Viruses	40149	FALSE	51.015	DNA	2021-10-11	57	77.193	22.807	90.5029		0	Salmonella	Myoviridae	Unclassified	Unclassified	Myoviridae	Unclassified	Caudoviricetes	Uroviricota	Heunggongvirae	Duplodnaviria	Group I	PHG	Salmonella enterica subsp. enterica serovar Typhimurium	High-quality	High-quality	100	AAI-based (high-confidence)	0	high_confidence_prediction		FALSE	FALSE	TRUE
NC_004167	Bacillus phage phi105	Bacillus phage phi105 Spizizenvirus sv105 Spizizenvirus Caudoviricetes Uroviricota Heunggongvirae Duplodnaviria Viruses	39325	FALSE	42.69	DNA	2021-10-11	57	85.9649	14.0351	92.506		0	Bacillus	Spizizenvirus	Spizizenvirus	Unclassified	Unclassified	Unclassified	Caudoviricetes	Uroviricota	Heunggongvirae	Duplodnaviria	Group I	PHG	Unspecified	High-quality	High-quality	99.63	AAI-based (high-confidence)	0.05	high_confidence_prediction		FALSE	FALSE	TRUE
NC_004084	Natrialba phage PhiCh1	Natrialba phage PhiCh1 Myohalovirus PhiCh1 Myohalovirus Vertoviridae Caudoviricetes Uroviricota Heunggongvirae Duplodnaviria Viruses	58498	FALSE	61.888	DNA	2021-10-11	97	84.5361	15.4639	92.8852		0	Natrialba	Myohalovirus	Myohalovirus	Unclassified	Vertoviridae	Unclassified	Caudoviricetes	Uroviricota	Heunggongvirae	Duplodnaviria	Group I	PHG	Natrialba magadii	High-quality	High-quality	100	AAI-based (high-confidence)	0.0625	medium_confidence_prediction		FALSE	FALSE	TRUE
NC_003313	Bacteriophage K139	Bacteriophage K139 Longwoodvirus Peduoviridae Caudoviricetes Uroviricota Heunggongvirae Duplodnaviria Viruses	33106	FALSE	48.897	DNA	2021-10-11	44	79.5455	20.4545	91.8414		0	Unspecified	Longwoodvirus	Longwoodvirus	Unclassified	Peduoviridae	Unclassified	Caudoviricetes	Uroviricota	Heunggongvirae	Duplodnaviria	Group I	PHG	Vibrio cholerae O139	High-quality	High-quality	96.96	AAI-based (high-confidence)	0	high_confidence_prediction	NC_003313	TRUE	FALSE	TRUE
NC_003085	Myxococcus phage Mx8	Myxococcus phage Mx8 Myxoctovirus Mx8 Myxoctovirus Caudoviricetes Uroviricota Heunggongvirae Duplodnaviria Viruses	49534	FALSE	67.745	DNA	2021-10-11	79	79.7468	20.2532	89.9261		0	Myxococcus	Myxoctovirus	Myxoctovirus	Unclassified	Unclassified	Unclassified	Caudoviricetes	Uroviricota	Heunggongvirae	Duplodnaviria	Group I	PHG	Myxococcus xanthus strain DK883	High-quality	High-quality	100	AAI-based (high-confidence)	0	high_confidence_prediction	NC_003085	TRUE	FALSE	TRUE
NC_002730	Enterobacteria phage HK620	Enterobacteria phage HK620 Lederbergvirus HK620 Lederbergvirus Caudoviricetes Uroviricota Heunggongvirae Duplodnaviria Viruses	38297	FALSE	46.688	DNA	2021-10-11	55	65.4545	34.5455	87.7588		0	Enterobacteria	Lederbergvirus	Lederbergvirus	Unclassified	Unclassified	Unclassified	Caudoviricetes	Uroviricota	Heunggongvirae	Duplodnaviria	Group I	PHG	Escherichia coli	High-quality	High-quality	93.24	AAI-based (high-confidence)	0	high_confidence_prediction	NC_002730	TRUE	FALSE	TRUE
NC_002666	Lactococcus phage bIL285	Lactococcus phage bIL285 Siphoviridae Caudoviricetes Uroviricota Heunggongvirae Duplodnaviria Viruses	35538	FALSE	35.188	DNA	2021-10-11	59	91.5254	8.47458	92.3941		0	Lactococcus	Siphoviridae	Unclassified	Unclassified	Siphoviridae	Unclassified	Caudoviricetes	Uroviricota	Heunggongvirae	Duplodnaviria	Group I	PHG	Lactococcus lactis subsp. lactis IL1403	High-quality	High-quality	99.36	AAI-based (high-confidence)	0	high_confidence_prediction		FALSE	FALSE	TRUE
NC_002670	Lactococcus phage bIL311	Lactococcus phage bIL311 Viruses	14510	FALSE	34.238	DNA	2021-10-11	22	81.8182	18.1818	74.3832		1	Lactococcus	Unclassified	Unclassified	Unclassified	Unclassified	Unclassified	Unclassified	Unclassified	Unclassified	Unclassified	Unclassified	PHG	Lactococcus lactis subsp. lactis Il1403	Complete	High-quality	100	DTR (high-confidence)	0	high_confidence_prediction		FALSE	FALSE	TRUE
NC_002486	Staphylococcus prophage phiPV83	Staphylococcus prophage phiPV83 Peeveelvirus PV83 Peeveelvirus Bronfenbrennervirinae Caudoviricetes Uroviricota Heunggongvirae Duplodnaviria Viruses	45636	FALSE	33.476	DNA	2021-10-11	68	86.7647	13.2353	89.4951		0	Staphylococcus	Peeveelvirus	Peeveelvirus	Bronfenbrennervirinae	Unclassified	Unclassified	Caudoviricetes	Uroviricota	Heunggongvirae	Duplodnaviria	Group I	PHG	Staphylococcus aureus	High-quality	High-quality	100	AAI-based (high-confidence)	0	high_confidence_prediction	NC_002486	TRUE	FALSE	TRUE
NC_002185	Streptococcus phage 7201	Streptococcus phage 7201 Moineauvirus Caudoviricetes Uroviricota Heunggongvirae Duplodnaviria Viruses	35466	FALSE	38.727	DNA	2021-10-11	45	100	0	92.7593		0	Streptococcus	Moineauvirus	Moineauvirus	Unclassified	Unclassified	Unclassified	Caudoviricetes	Uroviricota	Heunggongvirae	Duplodnaviria	Group I	PHG	Streptococcus thermophilus	High-quality	High-quality	96.39	AAI-based (high-confidence)	0.2625	medium_confidence_prediction	NC_002185	TRUE	FALSE	TRUE
NC_000935	Hamiltonella phage APSE-1	Hamiltonella phage APSE-1 Sendosyvirus Caudoviricetes Uroviricota Heunggongvirae Duplodnaviria Viruses	36524	FALSE	43.886	DNA	2021-10-11	38	68.4211	31.5789	87.9778		1	Hamiltonella	Sendosyvirus	Sendosyvirus	Unclassified	Unclassified	Unclassified	Caudoviricetes	Uroviricota	Heunggongvirae	Duplodnaviria	Group I	PHG	Endosymbiont	High-quality	High-quality	95.9	AAI-based (high-confidence)	0	high_confidence_prediction	NC_000935	TRUE	FALSE	TRUE
NC_000896	Lactobacillus phage phiadh	Lactobacillus phage phiadh Siphoviridae Caudoviricetes Uroviricota Heunggongvirae Duplodnaviria Viruses	43785	FALSE	35.572	DNA	2021-10-11	66	90.9091	9.09091	92.3193		0	Lactobacillus	Siphoviridae	Unclassified	Unclassified	Siphoviridae	Unclassified	Caudoviricetes	Uroviricota	Heunggongvirae	Duplodnaviria	Group I	PHG	Lactobacillus gasseri	High-quality	High-quality	100	AAI-based (high-confidence)	0	high_confidence_prediction		FALSE	FALSE	TRUE
NC_001902	Methanobacterium phage psiM2	Methanobacterium phage psiM2 Psimunavirus psiM2 Psimunavirus Leisingerviridae Methanobavirales Caudoviricetes Uroviricota Heunggongvirae Duplodnaviria Viruses	26111	FALSE	46.306	DNA	2021-10-11	38	94.7368	5.26316	92.3519		0	Methanobacterium	Psimunavirus	Psimunavirus	Unclassified	Leisingerviridae	Methanobavirales	Caudoviricetes	Uroviricota	Heunggongvirae	Duplodnaviria	Group I	PHG	Methanobacterium thermoautotrophicum	High-quality	High-quality	93.3	AAI-based (high-confidence)	0.2125	medium_confidence_prediction		FALSE	FALSE	TRUE
NC_001629	Lactococcus phage bIL67	Lactococcus phage bIL67 Ceduovirus Caudoviricetes Uroviricota Heunggongvirae Duplodnaviria Viruses	22195	FALSE	35.99	DNA	2021-10-11	39	53.8462	46.1538	92.5073		0	Lactococcus	Ceduovirus	Ceduovirus	Unclassified	Unclassified	Unclassified	Caudoviricetes	Uroviricota	Heunggongvirae	Duplodnaviria	Group I	PHG	Lactococcus	High-quality	High-quality	100	AAI-based (high-confidence)	0.8118782016546146	medium_confidence_prediction	NC_001629	TRUE	FALSE	TRUE
NC_001416	Lambdavirus lambda	Lambdavirus lambda Lambdavirus Caudoviricetes Uroviricota Heunggongvirae Duplodnaviria Viruses	48502	FALSE	49.858	DNA	2021-10-11	62	64.5161	35.4839	85.4315		0	Unspecified	Lambdavirus	Lambdavirus	Unclassified	Unclassified	Unclassified	Caudoviricetes	Uroviricota	Heunggongvirae	Duplodnaviria	Group I	PHG	Escherichia coli	High-quality	High-quality	100	AAI-based (high-confidence)	0	high_confidence_prediction	NC_001416	TRUE	FALSE	TRUE
NC_055730	Mycobacterium phage Geralt	Mycobacterium phage Geralt Cheoctovirus geralt Cheoctovirus Gracegardnervirinae Caudoviricetes Uroviricota Heunggongvirae Duplodnaviria Viruses	55765	FALSE	61.528	DNA	2021-10-11	89	95.5056	4.49438	93.79		0	Mycobacterium	Cheoctovirus	Cheoctovirus	Gracegardnervirinae	Unclassified	Unclassified	Caudoviricetes	Uroviricota	Heunggongvirae	Duplodnaviria	Group I	PHG	Unspecified	High-quality	High-quality	96.77	AAI-based (high-confidence)	0	high_confidence_prediction	NC_055730	TRUE	FALSE	TRUE
NC_028882	Pseudomonas phage vB_PaeM_PS24	Pseudomonas phage vB_PaeM_PS24 Nankokuvirus PS24 Nankokuvirus Caudoviricetes Uroviricota Heunggongvirae Duplodnaviria Viruses	84583	FALSE	54.7	DNA	2021-10-11	153	85.6209	14.3791	91.4676		3	Pseudomonas	Nankokuvirus	Nankokuvirus	Unclassified	Unclassified	Unclassified	Caudoviricetes	Uroviricota	Heunggongvirae	Duplodnaviria	Group I	PHG	Pseudomonas aeruginosa PAER2_24	High-quality	High-quality	96.64	AAI-based (high-confidence)	0.9631327175461076	high_confidence_prediction	NC_028882	TRUE	FALSE	TRUE
NC_028829	Vibrio phage ValKK3	Vibrio phage ValKK3 Schizotequatrovirus Straboviridae Caudoviricetes Uroviricota Heunggongvirae Duplodnaviria Viruses	248088	TRUE	41.235	DNA	2021-10-11	383	14.6214	85.3786	92.7598		26	Vibrio	Schizotequatrovirus	Schizotequatrovirus	Unclassified	Straboviridae	Unclassified	Caudoviricetes	Uroviricota	Heunggongvirae	Duplodnaviria	Group I	PHG	Vibrio alginolyticus ATCC 17749	High-quality	High-quality	93.15	AAI-based (high-confidence)	0.9625	high_confidence_prediction	NC_028829	TRUE	FALSE	TRUE
NC_026595	Mycobacterium phage Hades	Mycobacterium phage Hades Cheoctovirus hades Cheoctovirus Gracegardnervirinae Caudoviricetes Uroviricota Heunggongvirae Duplodnaviria Viruses	54986	FALSE	61.396	DNA	2021-10-11	99	95.9596	4.0404	94.5895		0	Mycobacterium	Cheoctovirus	Cheoctovirus	Gracegardnervirinae	Unclassified	Unclassified	Caudoviricetes	Uroviricota	Heunggongvirae	Duplodnaviria	Group I	PHG	Unspecified	High-quality	High-quality	95.53	AAI-based (high-confidence)	0	high_confidence_prediction	NC_026595	TRUE	FALSE	TRUE
NC_026010	Shigella phage pSf-2	Shigella phage pSf-2 Tunavirus Tunavirinae Drexlerviridae Caudoviricetes Uroviricota Heunggongvirae Duplodnaviria Viruses	50109	FALSE	45.443	DNA	2021-10-11	77	23.3766	76.6234	86.4994		0	Shigella	Tunavirus	Tunavirus	Tunavirinae	Drexlerviridae	Unclassified	Caudoviricetes	Uroviricota	Heunggongvirae	Duplodnaviria	Group I	PHG	Shigella flexneri ATCC 12022	High-quality	High-quality	100	AAI-based (high-confidence)	0.9962064070315796	high_confidence_prediction	NC_026010	TRUE	FALSE	TRUE
NC_024355	Staphylococcus phage 6ec	Staphylococcus phage 6ec Sextaecvirus Caudoviricetes Uroviricota Heunggongvirae Duplodnaviria Viruses	93794	FALSE	29.296	DNA	2021-10-11	139	37.4101	62.5899	88.6101		1	Staphylococcus	Sextaecvirus	Sextaecvirus	Unclassified	Unclassified	Unclassified	Caudoviricetes	Uroviricota	Heunggongvirae	Duplodnaviria	Group I	PHG	Homo sapiens	High-quality	High-quality	100	AAI-based (high-confidence)	0.1125	medium_confidence_prediction	NC_024355	TRUE	FALSE	TRUE
NC_015272	Pseudomonas phage KPP10	Pseudomonas phage KPP10 Nankokuvirus Caudoviricetes Uroviricota Heunggongvirae Duplodnaviria Viruses	88322	FALSE	54.794	DNA	2021-10-11	157	85.9873	14.0127	91.1415		3	Pseudomonas	Nankokuvirus	Nankokuvirus	Unclassified	Unclassified	Unclassified	Caudoviricetes	Uroviricota	Heunggongvirae	Duplodnaviria	Group I	PHG	Unspecified	High-quality	High-quality	100	AAI-based (high-confidence)	0.9216588550762193	medium_confidence_prediction	NC_015272	TRUE	FALSE	TRUE
NC_023555	Edwardsiella phage eiAU-183	Edwardsiella phage eiAU-183 Eiauvirus Caudoviricetes Uroviricota Heunggongvirae Duplodnaviria Viruses	43017	FALSE	55.436	DNA	2021-10-11	58	65.5172	34.4828	92.1682		0	Edwardsiella	Eiauvirus	Eiauvirus	Unclassified	Unclassified	Unclassified	Caudoviricetes	Uroviricota	Heunggongvirae	Duplodnaviria	Group I	PHG	Edwardsiella ictaluri	High-quality	High-quality	100	AAI-based (high-confidence)	1	high_confidence_prediction		FALSE	FALSE	TRUE
NC_022974	Pseudomonas phage CHA_P1	Pseudomonas phage CHA_P1 Nankokuvirus Caudoviricetes Uroviricota Heunggongvirae Duplodnaviria Viruses	88255	FALSE	54.628	DNA	2021-10-11	162	84.5679	15.4321	91.7988		3	Pseudomonas	Nankokuvirus	Nankokuvirus	Unclassified	Unclassified	Unclassified	Caudoviricetes	Uroviricota	Heunggongvirae	Duplodnaviria	Group I	PHG	Pseudomonas aeruginosa CHA	High-quality	High-quality	100	AAI-based (high-confidence)	0.9583194560709488	high_confidence_prediction		FALSE	FALSE	TRUE
NC_022970	Pseudomonas phage PAK_P3	Pseudomonas phage PAK_P3 Nankokuvirus Caudoviricetes Uroviricota Heunggongvirae Duplodnaviria Viruses	88097	FALSE	54.827	DNA	2021-10-11	158	86.0759	13.9241	90.9725		3	Pseudomonas	Nankokuvirus	Nankokuvirus	Unclassified	Unclassified	Unclassified	Caudoviricetes	Uroviricota	Heunggongvirae	Duplodnaviria	Group I	PHG	Pseudomonas aeruginosa PAK	High-quality	High-quality	100	AAI-based (high-confidence)	0.9656106911143894	high_confidence_prediction	NC_022970	TRUE	FALSE	TRUE
NC_022966	Pseudomonas phage PAK_P5	Pseudomonas phage PAK_P5 Nankokuvirus Caudoviricetes Uroviricota Heunggongvirae Duplodnaviria Viruses	88135	FALSE	54.73	DNA	2021-10-11	159	85.5346	14.4654	91.277		3	Pseudomonas	Nankokuvirus	Nankokuvirus	Unclassified	Unclassified	Unclassified	Caudoviricetes	Uroviricota	Heunggongvirae	Duplodnaviria	Group I	PHG	Pseudomonas aeruginosa PAK	High-quality	High-quality	100	AAI-based (high-confidence)	0.9284736410929753	medium_confidence_prediction		FALSE	FALSE	TRUE
NC_020078	Cronobacter phage vB_CskP_GAP227	Cronobacter phage vB_CskP_GAP227 Cronosvirus GAP227 Cronosvirus Melnykvirinae Autographiviridae Caudoviricetes Uroviricota Heunggongvirae Duplodnaviria Viruses	41796	FALSE	55.74	DNA	2021-10-11	46	100	0	92.5065		0	Cronobacter	Cronosvirus	Cronosvirus	Melnykvirinae	Autographiviridae	Unclassified	Caudoviricetes	Uroviricota	Heunggongvirae	Duplodnaviria	Group I	PHG	Unspecified	High-quality	High-quality	100	AAI-based (high-confidence)	0.9426762114537446	medium_confidence_prediction	NC_020078	TRUE	FALSE	TRUE
NC_020202	Pseudomonas phage JBD5	Pseudomonas phage JBD5 Casadabanvirus Caudoviricetes Uroviricota Heunggongvirae Duplodnaviria Viruses	37740	FALSE	64.269	DNA	2021-10-11	58	98.2759	1.72414	96.7488		0	Pseudomonas	Casadabanvirus	Casadabanvirus	Unclassified	Unclassified	Unclassified	Caudoviricetes	Uroviricota	Heunggongvirae	Duplodnaviria	Group I	PHG	Unspecified	High-quality	High-quality	98.49	AAI-based (high-confidence)	0.2375	medium_confidence_prediction	NC_020202	TRUE	FALSE	TRUE
NC_020198	Pseudomonas phage JBD30	Pseudomonas phage JBD30 Casadabanvirus Caudoviricetes Uroviricota Heunggongvirae Duplodnaviria Viruses	36947	FALSE	64.276	DNA	2021-10-11	55	96.3636	3.63636	96.2433		0	Pseudomonas	Casadabanvirus	Casadabanvirus	Unclassified	Unclassified	Unclassified	Caudoviricetes	Uroviricota	Heunggongvirae	Duplodnaviria	Group I	PHG	Unspecified	High-quality	High-quality	97.15	AAI-based (high-confidence)	0.2125	medium_confidence_prediction	NC_020198	TRUE	FALSE	TRUE
NC_019520	Escherichia phage phiKT	Escherichia phage phiKT Ermolevavirus PhiKT Ermolevavirus Autographiviridae Caudoviricetes Uroviricota Heunggongvirae Duplodnaviria Viruses	42608	FALSE	51.589	DNA	2021-10-11	48	100	0	92.7995		0	Escherichia	Ermolevavirus	Ermolevavirus	Unclassified	Autographiviridae	Unclassified	Caudoviricetes	Uroviricota	Heunggongvirae	Duplodnaviria	Group I	PHG	Escherichia sp.	High-quality	High-quality	99.91	AAI-based (high-confidence)	0.897522	medium_confidence_prediction	NC_019520	TRUE	FALSE	TRUE
NC_018860	Bacillus phage BCP78	Bacillus phage BCP78 Tsarbombavirus Bastillevirinae Herelleviridae Caudoviricetes Uroviricota Heunggongvirae Duplodnaviria Viruses	156176	FALSE	39.859	DNA	2021-10-11	228	14.9123	85.0877	91.1901		18	Bacillus	Tsarbombavirus	Tsarbombavirus	Bastillevirinae	Herelleviridae	Unclassified	Caudoviricetes	Uroviricota	Heunggongvirae	Duplodnaviria	Group I	PHG	Bacillus cereus	High-quality	High-quality	98.2	AAI-based (high-confidence)	0.95	high_confidence_prediction	NC_018860	TRUE	FALSE	TRUE
NC_018855	Escherichia phage HX01	Escherichia phage HX01 Mosigvirus Tevenvirinae Straboviridae Caudoviricetes Uroviricota Heunggongvirae Duplodnaviria Viruses	169158	FALSE	37.588	DNA	2021-10-11	268	85.0746	14.9254	94.4023		2	Escherichia	Mosigvirus	Mosigvirus	Tevenvirinae	Straboviridae	Unclassified	Caudoviricetes	Uroviricota	Heunggongvirae	Duplodnaviria	Group I	PHG	Escherichia coli DM01	High-quality	High-quality	99.73	AAI-based (high-confidence)	0.9875	high_confidence_prediction	NC_018855	TRUE	FALSE	TRUE
NC_015585	Pantoea phage LIMEzero	Pantoea phage LIMEzero Waewaevirus Autographiviridae Caudoviricetes Uroviricota Heunggongvirae Duplodnaviria Viruses	43032	FALSE	55.352	DNA	2021-10-11	57	98.2456	1.75439	93.6559		0	Pantoea	Waewaevirus	Waewaevirus	Unclassified	Autographiviridae	Unclassified	Caudoviricetes	Uroviricota	Heunggongvirae	Duplodnaviria	Group I	PHG	Pantoea agglomerans	High-quality	High-quality	100	AAI-based (high-confidence)	1	high_confidence_prediction	NC_015585	TRUE	FALSE	TRUE
NC_004462	Thermus virus IN93	Thermus virus IN93 Hukuchivirus IN93 Hukuchivirus Matshushitaviridae Halopanivirales Laserviricetes Dividoviricota Helvetiavirae Varidnaviria Viruses	19604	FALSE	65.936	DNA	2021-10-11	41	90.2439	9.7561	96.5772		0	Thermus	Hukuchivirus	Hukuchivirus	Unclassified	Matshushitaviridae	Halopanivirales	Laserviricetes	Dividoviricota	Helvetiavirae	Varidnaviria	Group I	PHG	Thermus thermophilus TZ2	High-quality	High-quality	100	AAI-based (high-confidence)	0	high_confidence_prediction	NC_004462	TRUE	FALSE	TRUE
NC_011811	Erwinia phage phiEa21-4	Erwinia phage phiEa21-4 Kolesnikvirus Ounavirinae Caudoviricetes Uroviricota Heunggongvirae Duplodnaviria Viruses	84576	FALSE	43.813	DNA	2021-10-10	116	76.7241	23.2759	90.8485		26	Erwinia	Kolesnikvirus	Kolesnikvirus	Ounavirinae	Unclassified	Unclassified	Caudoviricetes	Uroviricota	Heunggongvirae	Duplodnaviria	Group I	PHG	Erwinia amylovora	High-quality	High-quality	99.68	AAI-based (high-confidence)	1	high_confidence_prediction	NC_011811	TRUE	FALSE	TRUE
NC_004682	Mycobacterium phage Bxz2	Mycobacterium phage Bxz2 Microwolfvirus Caudoviricetes Uroviricota Heunggongvirae Duplodnaviria Viruses	50913	FALSE	64.184	DNA	2021-10-10	83	37.3494	62.6506	90.9159		3	Mycobacterium	Microwolfvirus	Microwolfvirus	Unclassified	Unclassified	Unclassified	Caudoviricetes	Uroviricota	Heunggongvirae	Duplodnaviria	Group I	PHG	Unspecified	High-quality	High-quality	100	AAI-based (high-confidence)	0	high_confidence_prediction	NC_004682	TRUE	FALSE	TRUE
NC_008695	Archaeal BJ1 virus	Archaeal BJ1 virus Beejeyvirus BJ1 Beejeyvirus Flexireviridae Kirjokansivirales Caudoviricetes Uroviricota Heunggongvirae Duplodnaviria Viruses	42271	FALSE	64.886	DNA	2021-10-10	63	90.4762	9.52381	91.6207		1	Unspecified	Beejeyvirus	Beejeyvirus	Unclassified	Flexireviridae	Kirjokansivirales	Caudoviricetes	Uroviricota	Heunggongvirae	Duplodnaviria	Group I	PHG	Unspecified	High-quality	High-quality	100	AAI-based (high-confidence)	0.1375	medium_confidence_prediction		FALSE	FALSE	TRUE
NC_005083	Vibrio phage KVP40	Vibrio phage KVP40 Schizotequatrovirus Straboviridae Caudoviricetes Uroviricota Heunggongvirae Duplodnaviria Viruses	244834	TRUE	42.599	DNA	2021-10-10	381	84.7769	15.2231	93.2611		28	Vibrio	Schizotequatrovirus	Schizotequatrovirus	Unclassified	Straboviridae	Unclassified	Caudoviricetes	Uroviricota	Heunggongvirae	Duplodnaviria	Group I	PHG	Vibrio parahaemolyticus	High-quality	High-quality	90.92	AAI-based (high-confidence)	1	high_confidence_prediction	NC_005083	TRUE	FALSE	TRUE
NC_006565	Lactobacillus phage LP65	Lactobacillus phage LP65 Salchichonvirus Herelleviridae Caudoviricetes Uroviricota Heunggongvirae Duplodnaviria Viruses	131522	FALSE	37.321	DNA	2021-10-10	169	33.1361	66.8639	87.0683		14	Lactobacillus	Salchichonvirus	Salchichonvirus	Unclassified	Herelleviridae	Unclassified	Caudoviricetes	Uroviricota	Heunggongvirae	Duplodnaviria	Group I	PHG	Lactobacillus plantarum	High-quality	High-quality	100	AAI-based (high-confidence)	0.8875	medium_confidence_prediction	NC_006565	TRUE	FALSE	TRUE
NC_028681	Mycobacterium phage Pops	Mycobacterium phage Pops Pegunavirus Bclasvirinae Caudoviricetes Uroviricota Heunggongvirae Duplodnaviria Viruses	68367	FALSE	66.601	DNA	2021-01-02	95	47.3684	52.6316	92.5841		0	Mycobacterium	Pegunavirus	Pegunavirus	Bclasvirinae	Unclassified	Unclassified	Caudoviricetes	Uroviricota	Heunggongvirae	Duplodnaviria	Group I	PHG	Unspecified	High-quality	High-quality	98.4	AAI-based (high-confidence)	1	high_confidence_prediction		FALSE	FALSE	TRUE
NC_047957	Pseudomonas phage Alpheus	Pseudomonas phage Alpheus Uliginvirus alpheus Uliginvirus Colwellvirinae Autographiviridae Caudoviricetes Uroviricota Heunggongvirae Duplodnaviria Viruses	45756	FALSE	57.824	DNA	2020-12-21	47	100	0	93.4041		0	Pseudomonas	Uliginvirus	Uliginvirus	Colwellvirinae	Autographiviridae	Unclassified	Caudoviricetes	Uroviricota	Heunggongvirae	Duplodnaviria	Group I	PHG	Pseudomonas syringae pv. avii	High-quality	High-quality	98.98	AAI-based (high-confidence)	0.9925348412497864	high_confidence_prediction	NC_047957	TRUE	FALSE	TRUE
NC_011269	Mycobacterium phage ScottMcG	Mycobacterium phage ScottMcG Bixzunavirus Ceeclamvirinae Caudoviricetes Uroviricota Heunggongvirae Duplodnaviria Viruses	154017	FALSE	64.829	DNA	2020-12-20	223	98.2063	1.79372	92.6443		31	Mycobacterium	Bixzunavirus	Bixzunavirus	Ceeclamvirinae	Unclassified	Unclassified	Caudoviricetes	Uroviricota	Heunggongvirae	Duplodnaviria	Group I	PHG	Unspecified	High-quality	High-quality	96.54	AAI-based (high-confidence)	1	high_confidence_prediction		FALSE	FALSE	TRUE
NC_022331	Mycobacterium phage Bane1	Mycobacterium phage Bane1 Coopervirus Bclasvirinae Caudoviricetes Uroviricota Heunggongvirae Duplodnaviria Viruses	69309	FALSE	68.867	DNA	2020-12-21	86	56.9767	43.0233	94.5721		0	Mycobacterium	Coopervirus	Coopervirus	Bclasvirinae	Unclassified	Unclassified	Caudoviricetes	Uroviricota	Heunggongvirae	Duplodnaviria	Group I	PHG	Unspecified	High-quality	High-quality	98.21	AAI-based (high-confidence)	0.8	medium_confidence_prediction	NC_022331	TRUE	FALSE	TRUE
NC_031042	Salmonella phage NR01	Salmonella phage NR01 Tequintavirus NR01 Tequintavirus Markadamsvirinae Demerecviridae Caudoviricetes Uroviricota Heunggongvirae Duplodnaviria Viruses	111325	FALSE	38.838	DNA	2020-12-21	152	32.8947	67.1053	88.6521		9	Salmonella	Tequintavirus	Tequintavirus	Markadamsvirinae	Demerecviridae	Unclassified	Caudoviricetes	Uroviricota	Heunggongvirae	Duplodnaviria	Group I	PHG	Salmonella typhimurium	High-quality	High-quality	98.48	AAI-based (high-confidence)	1	high_confidence_prediction	NC_031042	TRUE	FALSE	TRUE
NC_029092	Caulobacter phage Percy	Caulobacter phage Percy Percyvirus percy Percyvirus Autographiviridae Caudoviricetes Uroviricota Heunggongvirae Duplodnaviria Viruses	44974	FALSE	60.902	DNA	2020-12-21	50	100	0	92.3067		0	Caulobacter	Percyvirus	Percyvirus	Unclassified	Autographiviridae	Unclassified	Caudoviricetes	Uroviricota	Heunggongvirae	Duplodnaviria	Group I	PHG	Caulobacter sp.	Complete	High-quality	100	DTR (high-confidence)	0.9625	high_confidence_prediction	NC_029092	TRUE	FALSE	TRUE
NC_029081	Pectobacterium phage Peat1	Pectobacterium phage Peat1 Phimunavirus peat1 Phimunavirus Corkvirinae Autographiviridae Caudoviricetes Uroviricota Heunggongvirae Duplodnaviria Viruses	45633	FALSE	48.862	DNA	2020-12-21	60	98.3333	1.66667	94.5434		0	Pectobacterium	Phimunavirus	Phimunavirus	Corkvirinae	Autographiviridae	Unclassified	Caudoviricetes	Uroviricota	Heunggongvirae	Duplodnaviria	Group I	PHG	Pectobacterium atrosepticum	Complete	High-quality	100	DTR (high-confidence)	0.9320112779837082	medium_confidence_prediction	NC_029081	TRUE	FALSE	TRUE
NC_029047	Verrucomicrobia phage P8625	Verrucomicrobia phage P8625 Siphoviridae Caudoviricetes Uroviricota Heunggongvirae Duplodnaviria Viruses	32894	FALSE	50.967	DNA	2020-12-21	49	97.9592	2.04082	95.2058		0	Verrucomicrobia	Siphoviridae	Unclassified	Unclassified	Siphoviridae	Unclassified	Caudoviricetes	Uroviricota	Heunggongvirae	Duplodnaviria	Group I	PHG	Puniceicoccales sp. IMCC8625	High-quality	High-quality	100	AAI-based (high-confidence)	0.925	medium_confidence_prediction		FALSE	FALSE	TRUE
NC_028856	Bacillus phage Stahl	Bacillus phage Stahl Slashvirus Caudoviricetes Uroviricota Heunggongvirae Duplodnaviria Viruses	80148	FALSE	35.257	DNA	2020-12-21	106	59.434	40.566	89.2723		0	Bacillus	Slashvirus	Slashvirus	Unclassified	Unclassified	Unclassified	Caudoviricetes	Uroviricota	Heunggongvirae	Duplodnaviria	Group I	PHG	Bacillus megaterium Km Sp-	Complete	High-quality	100	DTR (high-confidence)	0.0125	high_confidence_prediction	NC_028856	TRUE	FALSE	TRUE
NC_029031	Synechococcus phage S-CBP42	Synechococcus phage S-CBP42 Aegirvirus SCBP42 Aegirvirus Autographiviridae Caudoviricetes Uroviricota Heunggongvirae Duplodnaviria Viruses	45218	FALSE	54.551	DNA	2020-12-20	62	93.5484	6.45161	89.6125		0	Synechococcus	Aegirvirus	Aegirvirus	Unclassified	Autographiviridae	Unclassified	Caudoviricetes	Uroviricota	Heunggongvirae	Duplodnaviria	Group I	PHG	Synechococcus sp. WH7803	High-quality	High-quality	100	AAI-based (high-confidence)	0.0125	high_confidence_prediction	NC_029031	TRUE	FALSE	TRUE
NC_029026	Enterococcus phage EFLK1	Enterococcus phage EFLK1 Kochikohdavirus EFLK1 Kochikohdavirus Brockvirinae Herelleviridae Caudoviricetes Uroviricota Heunggongvirae Duplodnaviria Viruses	130952	FALSE	35.888	DNA	2020-12-21	198	29.798	70.202	91.758		0	Enterococcus	Kochikohdavirus	Kochikohdavirus	Brockvirinae	Herelleviridae	Unclassified	Caudoviricetes	Uroviricota	Heunggongvirae	Duplodnaviria	Group I	PHG	Enterococcus faecalis	High-quality	High-quality	94.35	AAI-based (high-confidence)	0.95	high_confidence_prediction	NC_029026	TRUE	FALSE	TRUE
NC_029000	Stenotrophomonas phage IME13	Stenotrophomonas phage IME13 Tulanevirus Straboviridae Caudoviricetes Uroviricota Heunggongvirae Duplodnaviria Viruses	162327	FALSE	41.179	DNA	2020-12-21	235	19.1489	80.8511	90.7779		16	Stenotrophomonas	Tulanevirus	Tulanevirus	Unclassified	Straboviridae	Unclassified	Caudoviricetes	Uroviricota	Heunggongvirae	Duplodnaviria	Group I	PHG	Stenotrophomonas maltophilia	High-quality	High-quality	95.92	AAI-based (high-confidence)	1	high_confidence_prediction	NC_029000	TRUE	FALSE	TRUE
NC_028986	Mycobacterium phage Alice	Mycobacterium phage Alice Bixzunavirus Ceeclamvirinae Caudoviricetes Uroviricota Heunggongvirae Duplodnaviria Viruses	153401	FALSE	64.681	DNA	2020-12-20	211	96.2085	3.79147	90.6278		29	Mycobacterium	Bixzunavirus	Bixzunavirus	Ceeclamvirinae	Unclassified	Unclassified	Caudoviricetes	Uroviricota	Heunggongvirae	Duplodnaviria	Group I	PHG	Unspecified	High-quality	High-quality	96.15	AAI-based (high-confidence)	0.9875	high_confidence_prediction	NC_028986	TRUE	FALSE	TRUE
NC_028924	Polaribacter phage P12002L	Polaribacter phage P12002L Incheonvrus Caudoviricetes Uroviricota Heunggongvirae Duplodnaviria Viruses	48689	FALSE	28.935	DNA	2020-12-21	81	40.7407	59.2593	90.2976		0	Polaribacter	Unclassified	Unclassified	Unclassified	Unclassified	Unclassified	Caudoviricetes	Uroviricota	Heunggongvirae	Duplodnaviria	Group I	PHG	Unspecified	High-quality	High-quality	98.9	AAI-based (high-confidence)	0.8691268200909323	medium_confidence_prediction	NC_028924	TRUE	FALSE	TRUE
NC_028865	Tsukamurella phage TIN2	Tsukamurella phage TIN2 Tinduovirus Caudoviricetes Uroviricota Heunggongvirae Duplodnaviria Viruses	76964	FALSE	58.92	DNA	2020-12-21	102	32.3529	67.6471	90.5826		1	Tsukamurella	Tinduovirus	Tinduovirus	Unclassified	Unclassified	Unclassified	Caudoviricetes	Uroviricota	Heunggongvirae	Duplodnaviria	Group I	PHG	Tsukamurella inchonensis BEN701	High-quality	High-quality	100	AAI-based (high-confidence)	0.6125	low_confidence_prediction	NC_028865	TRUE	FALSE	TRUE
NC_028848	Acinetobacter phage Fri1	Acinetobacter phage Fri1 Friunavirus Beijerinckvirinae Autographiviridae Caudoviricetes Uroviricota Heunggongvirae Duplodnaviria Viruses	41805	FALSE	39.287	DNA	2020-12-21	52	100	0	91.3527		0	Acinetobacter	Friunavirus	Friunavirus	Beijerinckvirinae	Autographiviridae	Unclassified	Caudoviricetes	Uroviricota	Heunggongvirae	Duplodnaviria	Group I	PHG	Acinetobacter baumannii 28	Complete	High-quality	100	DTR (high-confidence)	0.8118782016546146	medium_confidence_prediction	NC_028848	TRUE	FALSE	TRUE
NC_028801	Mycobacterium phage Vortex	Mycobacterium phage Vortex Pegunavirus Bclasvirinae Caudoviricetes Uroviricota Heunggongvirae Duplodnaviria Viruses	68346	FALSE	66.45	DNA	2020-12-20	95	48.4211	51.5789	92.8189		0	Mycobacterium	Pegunavirus	Pegunavirus	Bclasvirinae	Unclassified	Unclassified	Caudoviricetes	Uroviricota	Heunggongvirae	Duplodnaviria	Group I	PHG	Unspecified	High-quality	High-quality	98.37	AAI-based (high-confidence)	0.9875	high_confidence_prediction		FALSE	FALSE	TRUE
NC_028754	Salmonella phage Shivani	Salmonella phage Shivani Tequintavirus Markadamsvirinae Demerecviridae Caudoviricetes Uroviricota Heunggongvirae Duplodnaviria Viruses	120098	FALSE	38.839	DNA	2020-12-21	174	32.7586	67.2414	87.6934		10	Salmonella	Tequintavirus	Tequintavirus	Markadamsvirinae	Demerecviridae	Unclassified	Caudoviricetes	Uroviricota	Heunggongvirae	Duplodnaviria	Group I	PHG	Salmonella enterica subsp. enterica serovar Typhimurium	Complete	High-quality	100	DTR (high-confidence)	0.9351321585903084	medium_confidence_prediction	NC_028754	TRUE	FALSE	TRUE
NC_028689	Mycobacterium phage Colbert	Mycobacterium phage Colbert Pegunavirus Bclasvirinae Caudoviricetes Uroviricota Heunggongvirae Duplodnaviria Viruses	67774	FALSE	66.495	DNA	2020-12-20	96	47.9167	52.0833	92.8011		0	Mycobacterium	Pegunavirus	Pegunavirus	Bclasvirinae	Unclassified	Unclassified	Caudoviricetes	Uroviricota	Heunggongvirae	Duplodnaviria	Group I	PHG	Unspecified	High-quality	High-quality	97.55	AAI-based (high-confidence)	1	high_confidence_prediction		FALSE	FALSE	TRUE
NC_028677	Rhodococcus phage CosmicSans	Rhodococcus phage CosmicSans Rerduovirus Caudoviricetes Uroviricota Heunggongvirae Duplodnaviria Viruses	46596	FALSE	58.548	DNA	2020-12-21	64	39.0625	60.9375	89.4133		2	Rhodococcus	Rerduovirus	Rerduovirus	Unclassified	Unclassified	Unclassified	Caudoviricetes	Uroviricota	Heunggongvirae	Duplodnaviria	Group I	PHG	Unspecified	High-quality	High-quality	99.02	AAI-based (high-confidence)	0.0875	medium_confidence_prediction		FALSE	FALSE	TRUE
NC_028673	Gordonia phage GMA7	Gordonia phage GMA7 Getseptimavirus GMA7 Getseptimavirus Caudoviricetes Uroviricota Heunggongvirae Duplodnaviria Viruses	73419	FALSE	56.611	DNA	2020-12-21	91	31.8681	68.1319	88.9783		1	Gordonia	Getseptimavirus	Getseptimavirus	Unclassified	Unclassified	Unclassified	Caudoviricetes	Uroviricota	Heunggongvirae	Duplodnaviria	Group I	PHG	Gordonia malaquae CON60	High-quality	High-quality	98.64	AAI-based (high-confidence)	0.8	medium_confidence_prediction	NC_028673	TRUE	FALSE	TRUE
NC_028665	Gordonia phage GTE6	Gordonia phage GTE6 Dexdertvirus GTE6 Dexdertvirus Caudoviricetes Uroviricota Heunggongvirae Duplodnaviria Viruses	56982	FALSE	67.797	DNA	2020-12-21	85	100	0	96.62		0	Gordonia	Dexdertvirus	Dexdertvirus	Unclassified	Unclassified	Unclassified	Caudoviricetes	Uroviricota	Heunggongvirae	Duplodnaviria	Group I	PHG	Gordonia terrae strain CON34	High-quality	High-quality	100	AAI-based (high-confidence)	0.6625	low_confidence_prediction	NC_028665	TRUE	FALSE	TRUE
NC_028653	Gordonia phage GTE8	Gordonia phage GTE8 Foxborovirus GTE8 Foxborovirus Emilbogenvirinae Zierdtviridae Caudoviricetes Uroviricota Heunggongvirae Duplodnaviria Viruses	67617	FALSE	65.957	DNA	2020-12-21	90	71.1111	28.8889	93.5223		0	Gordonia	Foxborovirus	Foxborovirus	Emilbogenvirinae	Zierdtviridae	Unclassified	Caudoviricetes	Uroviricota	Heunggongvirae	Duplodnaviria	Group I	PHG	Gordonia terrae strain G232	High-quality	High-quality	100	AAI-based (high-confidence)	0.65	low_confidence_prediction	NC_028653	TRUE	FALSE	TRUE
NC_027987	Leuconostoc phage 1-A4	Leuconostoc phage 1-A4 Unaquatrovirus Mccleskeyvirinae Caudoviricetes Uroviricota Heunggongvirae Duplodnaviria Viruses	29508	FALSE	36.146	DNA	2020-12-20	49	42.8571	57.1429	92.4156		0	Leuconostoc	Unaquatrovirus	Unaquatrovirus	Mccleskeyvirinae	Unclassified	Unclassified	Caudoviricetes	Uroviricota	Heunggongvirae	Duplodnaviria	Group I	PHG	Leuconostoc mesenteroides 1-A4	High-quality	High-quality	100	AAI-based (high-confidence)	0.8118782016546146	medium_confidence_prediction	NC_027987	TRUE	FALSE	TRUE
NC_027335	Enterococcus phage ECP3	Enterococcus phage ECP3 Kochikohdavirus ECP3 Kochikohdavirus Brockvirinae Herelleviridae Caudoviricetes Uroviricota Heunggongvirae Duplodnaviria Viruses	145518	FALSE	35.908	DNA	2020-12-21	219	32.8767	67.1233	87.3713		5	Enterococcus	Kochikohdavirus	Kochikohdavirus	Brockvirinae	Herelleviridae	Unclassified	Caudoviricetes	Uroviricota	Heunggongvirae	Duplodnaviria	Group I	PHG	Enterococcus faecalis	High-quality	High-quality	100	AAI-based (high-confidence)	0.9125	medium_confidence_prediction		FALSE	FALSE	TRUE
NC_027119	Salmonella phage Det7	Salmonella phage Det7 Kuttervirus Cvivirinae Ackermannviridae Caudoviricetes Uroviricota Heunggongvirae Duplodnaviria Viruses	157498	FALSE	44.598	DNA	2020-12-20	203	65.0246	34.9754	92.3167		4	Salmonella	Kuttervirus	Kuttervirus	Cvivirinae	Ackermannviridae	Unclassified	Caudoviricetes	Uroviricota	Heunggongvirae	Duplodnaviria	Group I	PHG	Unspecified	High-quality	High-quality	99.64	AAI-based (high-confidence)	0.975	high_confidence_prediction	NC_027119	TRUE	FALSE	TRUE
NC_026603	Mycobacterium phage Keshu	Mycobacterium phage Keshu Keshuvirus keshu Keshuvirus Weiservirinae Caudoviricetes Uroviricota Heunggongvirae Duplodnaviria Viruses	61251	FALSE	67.254	DNA	2020-12-21	93	96.7742	3.22581	89.8761		0	Mycobacterium	Keshuvirus	Keshuvirus	Weiservirinae	Unclassified	Unclassified	Caudoviricetes	Uroviricota	Heunggongvirae	Duplodnaviria	Group I	PHG	Unspecified	High-quality	High-quality	99.95	AAI-based (high-confidence)	0	high_confidence_prediction	NC_026603	TRUE	FALSE	TRUE
NC_025822	Vibrio phage phi-A318	Vibrio phage phi-A318 Kaohsiungvirus A318 Kaohsiungvirus Colwellvirinae Autographiviridae Caudoviricetes Uroviricota Heunggongvirae Duplodnaviria Viruses	42544	FALSE	43.47	DNA	2020-12-21	44	100	0	91.014		0	Vibrio	Kaohsiungvirus	Kaohsiungvirus	Colwellvirinae	Autographiviridae	Unclassified	Caudoviricetes	Uroviricota	Heunggongvirae	Duplodnaviria	Group I	PHG	Vibrio alginolyticus	High-quality	High-quality	95.99	AAI-based (high-confidence)	1	high_confidence_prediction	NC_025822	TRUE	FALSE	TRUE
NC_023693	Enterobacteria phage phi92	Enterobacteria phage phi92 Justusliebigvirus Stephanstirmvirinae Caudoviricetes Uroviricota Heunggongvirae Duplodnaviria Viruses	148612	FALSE	37.434	DNA	2020-12-20	239	45.6067	54.3933	90.7767		14	Enterobacteria	Justusliebigvirus	Justusliebigvirus	Stephanstirmvirinae	Unclassified	Unclassified	Caudoviricetes	Uroviricota	Heunggongvirae	Duplodnaviria	Group I	PHG	Escherichia coli K92	Complete	High-quality	100	DTR (high-confidence)	0.4625	low_confidence_prediction	NC_023693	TRUE	FALSE	TRUE
NC_025441	Escherichia phage ECML-117	Escherichia phage ECML-117 Wifcevirus ECML117 Wifcevirus Caudoviricetes Uroviricota Heunggongvirae Duplodnaviria Viruses	66854	FALSE	46.198	DNA	2020-12-21	98	62.2449	37.7551	91.5652		0	Escherichia	Wifcevirus	Wifcevirus	Unclassified	Unclassified	Unclassified	Caudoviricetes	Uroviricota	Heunggongvirae	Duplodnaviria	Group I	PHG	Escherichia coli O157:H7	Complete	High-quality	100	DTR (high-confidence)	0.975	high_confidence_prediction	NC_025441	TRUE	FALSE	TRUE
NC_025466	Shewanella sp. phage 3/49	Shewanella sp. phage 3/49 Siphoviridae Caudoviricetes Uroviricota Heunggongvirae Duplodnaviria Viruses	40161	FALSE	41.966	DNA	2020-12-21	70	67.1429	32.8571	95.5031		0	Shewanella	Siphoviridae	Unclassified	Unclassified	Siphoviridae	Unclassified	Caudoviricetes	Uroviricota	Heunggongvirae	Duplodnaviria	Group I	PHG	Unspecified	High-quality	High-quality	100	AAI-based (high-confidence)	0.9347986238568456	medium_confidence_prediction		FALSE	FALSE	TRUE
NC_025462	Acinetobacter phage vB_AbaM_Acibel004	Acinetobacter phage vB_AbaM_Acibel004 Saclayvirus Caudoviricetes Uroviricota Heunggongvirae Duplodnaviria Viruses	99730	FALSE	37.27	DNA	2020-12-21	151	85.4305	14.5695	89.9779		21	Acinetobacter	Saclayvirus	Saclayvirus	Unclassified	Unclassified	Unclassified	Caudoviricetes	Uroviricota	Heunggongvirae	Duplodnaviria	Group I	PHG	Acinetobacter baumannii	High-quality	High-quality	100	AAI-based (high-confidence)	1	high_confidence_prediction		FALSE	FALSE	TRUE
NC_025458	Shewanella sp. phage 1/41	Shewanella sp. phage 1/41 Myoviridae Caudoviricetes Uroviricota Heunggongvirae Duplodnaviria Viruses	43510	FALSE	42.703	DNA	2020-12-21	61	65.5738	34.4262	89.4829		0	Shewanella	Myoviridae	Unclassified	Unclassified	Myoviridae	Unclassified	Caudoviricetes	Uroviricota	Heunggongvirae	Duplodnaviria	Group I	PHG	Unspecified	High-quality	High-quality	97.93	AAI-based (high-confidence)	0.8872622934685314	medium_confidence_prediction		FALSE	FALSE	TRUE
NC_025428	Ruegeria phage DSS3-P1	Ruegeria phage DSS3-P1 Siphoviridae Caudoviricetes Uroviricota Heunggongvirae Duplodnaviria Viruses	59601	FALSE	64.133	DNA	2020-12-21	86	18.6047	81.3953	92.5052		0	Ruegeria	Siphoviridae	Unclassified	Unclassified	Siphoviridae	Unclassified	Caudoviricetes	Uroviricota	Heunggongvirae	Duplodnaviria	Group I	PHG	Ruegeria pomeroyi DSS-3	High-quality	High-quality	97.1	AAI-based (high-confidence)	0.1	medium_confidence_prediction		FALSE	FALSE	TRUE
NC_025420	Lactobacillus phage Ld17	Lactobacillus phage Ld17 Cequinquevirus Caudoviricetes Uroviricota Heunggongvirae Duplodnaviria Viruses	32975	FALSE	41.498	DNA	2020-12-21	51	100	0	93.2252		0	Lactobacillus	Cequinquevirus	Cequinquevirus	Unclassified	Unclassified	Unclassified	Caudoviricetes	Uroviricota	Heunggongvirae	Duplodnaviria	Group I	PHG	Lactobacillus delbrueckii	High-quality	High-quality	100	AAI-based (high-confidence)	0.7395626193267556	medium_confidence_prediction	NC_025420	TRUE	FALSE	TRUE
NC_024389	Leuconostoc phage phiLNTR2	Leuconostoc phage phiLNTR2 Unaquatrovirus Mccleskeyvirinae Caudoviricetes Uroviricota Heunggongvirae Duplodnaviria Viruses	28336	FALSE	36.014	DNA	2020-12-21	44	47.7273	52.2727	90.5738		0	Leuconostoc	Unaquatrovirus	Unaquatrovirus	Mccleskeyvirinae	Unclassified	Unclassified	Caudoviricetes	Uroviricota	Heunggongvirae	Duplodnaviria	Group I	PHG	Leuconostoc mesenteroides LN05	High-quality	High-quality	98.43	AAI-based (high-confidence)	0.7478524472897305	medium_confidence_prediction		FALSE	FALSE	TRUE
NC_024363	Mycobacterium phage Manad	Mycobacterium phage Manad Pegunavirus Bclasvirinae Caudoviricetes Uroviricota Heunggongvirae Duplodnaviria Viruses	68807	FALSE	66.431	DNA	2020-12-21	98	47.9592	52.0408	93.6315		0	Mycobacterium	Pegunavirus	Pegunavirus	Bclasvirinae	Unclassified	Unclassified	Caudoviricetes	Uroviricota	Heunggongvirae	Duplodnaviria	Group I	PHG	Unspecified	High-quality	High-quality	99.04	AAI-based (high-confidence)	0.9875	high_confidence_prediction	NC_024363	TRUE	FALSE	TRUE
NC_024359	Listeria phage LP-048	Listeria phage LP-048 Pecentumvirus LP048 Pecentumvirus Jasinkavirinae Herelleviridae Caudoviricetes Uroviricota Heunggongvirae Duplodnaviria Viruses	133048	FALSE	35.966	DNA	2020-12-21	181	78.453	21.547	89.2107		17	Listeria	Pecentumvirus	Pecentumvirus	Jasinkavirinae	Herelleviridae	Unclassified	Caudoviricetes	Uroviricota	Heunggongvirae	Duplodnaviria	Group I	PHG	Listeria monocytogenes	High-quality	High-quality	96.39	AAI-based (high-confidence)	0.925	medium_confidence_prediction	NC_024359	TRUE	FALSE	TRUE
NC_024217	Nitrincola phage 1M3-16	Nitrincola phage 1M3-16 Caudoviricetes Uroviricota Heunggongvirae Duplodnaviria Viruses	82438	FALSE	41.306	DNA	2020-12-21	142	28.8732	71.1268	87.8139		1	Nitrincola	Unclassified	Unclassified	Unclassified	Unclassified	Unclassified	Caudoviricetes	Uroviricota	Heunggongvirae	Duplodnaviria	Group I	PHG	Nitrincola sp. M3-16	High-quality	High-quality	100	AAI-based (high-confidence)	0.8625	medium_confidence_prediction		FALSE	FALSE	TRUE
NC_022774	Bacillus phage Slash	Bacillus phage Slash Slashvirus Caudoviricetes Uroviricota Heunggongvirae Duplodnaviria Viruses	80382	FALSE	35.232	DNA	2020-12-21	109	60.5505	39.4495	89.1431		0	Bacillus	Slashvirus	Slashvirus	Unclassified	Unclassified	Unclassified	Caudoviricetes	Uroviricota	Heunggongvirae	Duplodnaviria	Group I	PHG	Bacillus megaterium Km	Complete	High-quality	100	DTR (high-confidence)	0	high_confidence_prediction	NC_022774	TRUE	FALSE	TRUE
NC_023722	Rhodococcus phage ReqiPine5	Rhodococcus phage ReqiPine5 Siphoviridae Caudoviricetes Uroviricota Heunggongvirae Duplodnaviria Viruses	59231	FALSE	67.095	DNA	2020-12-20	86	56.9767	43.0233	93.1185		0	Rhodococcus	Siphoviridae	Unclassified	Unclassified	Siphoviridae	Unclassified	Caudoviricetes	Uroviricota	Heunggongvirae	Duplodnaviria	Group I	PHG	Rhodococcus equi	High-quality	High-quality	100	AAI-based (high-confidence)	0.7125	medium_confidence_prediction		FALSE	FALSE	TRUE
NC_023717	Cronobacter phage CR9	Cronobacter phage CR9 Certrevirus Vequintavirinae Caudoviricetes Uroviricota Heunggongvirae Duplodnaviria Viruses	151924	FALSE	50.556	DNA	2020-12-21	300	34.6667	65.3333	91.4971		19	Cronobacter	Certrevirus	Certrevirus	Vequintavirinae	Unclassified	Unclassified	Caudoviricetes	Uroviricota	Heunggongvirae	Duplodnaviria	Group I	PHG	Cronobacter sakazakii	High-quality	High-quality	100	AAI-based (high-confidence)	1	high_confidence_prediction	NC_023717	TRUE	FALSE	TRUE
NC_023701	Mycobacterium phage Acadian	Mycobacterium phage Acadian Acadianvirus Bclasvirinae Caudoviricetes Uroviricota Heunggongvirae Duplodnaviria Viruses	69864	FALSE	68.423	DNA	2020-12-21	94	52.1277	47.8723	95.6458		0	Mycobacterium	Acadianvirus	Acadianvirus	Bclasvirinae	Unclassified	Unclassified	Caudoviricetes	Uroviricota	Heunggongvirae	Duplodnaviria	Group I	PHG	Unspecified	High-quality	High-quality	99.75	AAI-based (high-confidence)	0.9375	medium_confidence_prediction	NC_023701	TRUE	FALSE	TRUE
NC_023696	Mycobacterium phage Dandelion	Mycobacterium phage Dandelion Bixzunavirus Ceeclamvirinae Caudoviricetes Uroviricota Heunggongvirae Duplodnaviria Viruses	157568	FALSE	64.726	DNA	2020-12-20	227	98.2379	1.76211	90.3673		33	Mycobacterium	Bixzunavirus	Bixzunavirus	Ceeclamvirinae	Unclassified	Unclassified	Caudoviricetes	Uroviricota	Heunggongvirae	Duplodnaviria	Group I	PHG	Unspecified	High-quality	High-quality	98.8	AAI-based (high-confidence)	1	high_confidence_prediction	NC_023696	TRUE	FALSE	TRUE
NC_023614	Croceibacter phage P2559Y	Croceibacter phage P2559Y Siphoviridae Caudoviricetes Uroviricota Heunggongvirae Duplodnaviria Viruses	43153	FALSE	38.922	DNA	2020-12-21	48	97.9167	2.08333	93.2334		0	Croceibacter	Siphoviridae	Unclassified	Unclassified	Siphoviridae	Unclassified	Caudoviricetes	Uroviricota	Heunggongvirae	Duplodnaviria	Group I	PHG	Croceibacter atlanticus HTCC2559	High-quality	High-quality	100	AAI-based (high-confidence)	0.9476321585903082	medium_confidence_prediction		FALSE	FALSE	TRUE
NC_023604	Mycobacterium phage Jolie2	Mycobacterium phage Jolie2 Jolieduovirus jolie2 Jolieduovirus Gclasvirinae Caudoviricetes Uroviricota Heunggongvirae Duplodnaviria Viruses	44306	FALSE	68.065	DNA	2020-12-21	61	100	0	95.5333		0	Mycobacterium	Jolieduovirus	Jolieduovirus	Gclasvirinae	Unclassified	Unclassified	Caudoviricetes	Uroviricota	Heunggongvirae	Duplodnaviria	Group I	PHG	Mycobacterium smegmatis mc2155	High-quality	High-quality	99.14	AAI-based (high-confidence)	0	high_confidence_prediction	NC_023604	TRUE	FALSE	TRUE
NC_023563	Mycobacterium phage Suffolk	Mycobacterium phage Suffolk Pegunavirus Bclasvirinae Caudoviricetes Uroviricota Heunggongvirae Duplodnaviria Viruses	68262	FALSE	66.561	DNA	2020-12-21	94	48.9362	51.0638	92.1333		0	Mycobacterium	Pegunavirus	Pegunavirus	Bclasvirinae	Unclassified	Unclassified	Caudoviricetes	Uroviricota	Heunggongvirae	Duplodnaviria	Group I	PHG	Unspecified	High-quality	High-quality	98.25	AAI-based (high-confidence)	1	high_confidence_prediction	NC_023563	TRUE	FALSE	TRUE
NC_022762	Lactobacillus phage phiLdb	Lactobacillus phage phiLdb Cequinquevirus Caudoviricetes Uroviricota Heunggongvirae Duplodnaviria Viruses	33996	FALSE	41.952	DNA	2020-12-21	59	100	0	93.3375		0	Lactobacillus	Cequinquevirus	Cequinquevirus	Unclassified	Unclassified	Unclassified	Caudoviricetes	Uroviricota	Heunggongvirae	Duplodnaviria	Group I	PHG	Lactobacillus delbrueckii ATCC 11842	High-quality	High-quality	100	AAI-based (high-confidence)	0.6375	low_confidence_prediction	NC_022762	TRUE	FALSE	TRUE
NC_022770	Bacillus phage Pony	Bacillus phage Pony Pagevirus Caudoviricetes Uroviricota Heunggongvirae Duplodnaviria Viruses	39844	FALSE	40.699	DNA	2020-12-21	44	100	0	94.8549		0	Bacillus	Pagevirus	Pagevirus	Unclassified	Unclassified	Unclassified	Caudoviricetes	Uroviricota	Heunggongvirae	Duplodnaviria	Group I	PHG	Bacillus megaterium Km	High-quality	High-quality	99.75	AAI-based (high-confidence)	0.9239124742451764	medium_confidence_prediction	NC_022770	TRUE	FALSE	TRUE
NC_022766	Bacillus phage Glittering	Bacillus phage Glittering Andromedavirus Caudoviricetes Uroviricota Heunggongvirae Duplodnaviria Viruses	49246	FALSE	42.054	DNA	2020-12-21	81	82.716	17.284	91.9994		0	Bacillus	Andromedavirus	Andromedavirus	Unclassified	Unclassified	Unclassified	Caudoviricetes	Uroviricota	Heunggongvirae	Duplodnaviria	Group I	PHG	Bacillus pumilus BL-8	Complete	High-quality	100	DTR (high-confidence)	0.9731617952123444	high_confidence_prediction	NC_022766	TRUE	FALSE	TRUE
NC_022987	Xylella phage Prado	Xylella phage Prado Pradovirus Autographiviridae Caudoviricetes Uroviricota Heunggongvirae Duplodnaviria Viruses	43940	FALSE	63.022	DNA	2020-12-21	50	100	0	92.9836		0	Xylella	Pradovirus	Pradovirus	Unclassified	Autographiviridae	Unclassified	Caudoviricetes	Uroviricota	Heunggongvirae	Duplodnaviria	Group I	PHG	Xylella fastidiosa	Complete	High-quality	100	DTR (high-confidence)	0.975	high_confidence_prediction	NC_022987	TRUE	FALSE	TRUE
NC_022917	Ralstonia phage RSB3	Ralstonia phage RSB3 Jiaoyazivirus RSB3 Jiaoyazivirus Autographiviridae Caudoviricetes Uroviricota Heunggongvirae Duplodnaviria Viruses	44578	FALSE	61.032	DNA	2020-12-21	58	100	0	93.2276		0	Ralstonia	Jiaoyazivirus	Jiaoyazivirus	Unclassified	Autographiviridae	Unclassified	Caudoviricetes	Uroviricota	Heunggongvirae	Duplodnaviria	Group I	PHG	Ralstonia solanacearum	Complete	High-quality	100	DTR (high-confidence)	0.7375	medium_confidence_prediction	NC_022917	TRUE	FALSE	TRUE
NC_022751	Cyanophage PP	Cyanophage PP Podoviridae Caudovirales Viruses	42480	FALSE	46.408	DNA	2020-12-20	41	60.9756	39.0244	92.041		0	Unspecified	Podoviridae	Unclassified	Unclassified	Podoviridae	Caudovirales	Unclassified	Unclassified	Unclassified	Unclassified	Unclassified	PHG	Phormidium foveolarum	High-quality	High-quality	98.22	AAI-based (high-confidence)	0.925	medium_confidence_prediction	NC_022751	TRUE	FALSE	TRUE
NC_022325	Mycobacterium phage Dylan	Mycobacterium phage Dylan Corndogvirus Caudoviricetes Uroviricota Heunggongvirae Duplodnaviria Viruses	69815	FALSE	65.416	DNA	2020-12-21	116	48.2759	51.7241	91.3987		0	Mycobacterium	Corndogvirus	Corndogvirus	Unclassified	Unclassified	Unclassified	Caudoviricetes	Uroviricota	Heunggongvirae	Duplodnaviria	Group I	PHG	Unspecified	High-quality	High-quality	97	AAI-based (high-confidence)	0.6875	low_confidence_prediction		FALSE	FALSE	TRUE
NC_021804	Cellulophaga phage phi39:1	Cellulophaga phage phi39:1 Siphoviridae Caudoviricetes Uroviricota Heunggongvirae Duplodnaviria Viruses	28760	FALSE	31.332	DNA	2020-12-21	45	100	0	95.2156		0	Cellulophaga	Siphoviridae	Unclassified	Unclassified	Siphoviridae	Unclassified	Caudoviricetes	Uroviricota	Heunggongvirae	Duplodnaviria	Group I	PHG	Cellulophaga baltica NN015839	High-quality	High-quality	100	AAI-based (high-confidence)	0.7875	medium_confidence_prediction		FALSE	FALSE	TRUE
NC_021800	Cellulophaga phage phi46:1	Cellulophaga phage phi46:1 Siphoviridae Caudoviricetes Uroviricota Heunggongvirae Duplodnaviria Viruses	34844	FALSE	38.256	DNA	2020-12-21	47	95.7447	4.25532	89.0512		0	Cellulophaga	Siphoviridae	Unclassified	Unclassified	Siphoviridae	Unclassified	Caudoviricetes	Uroviricota	Heunggongvirae	Duplodnaviria	Group I	PHG	Cellulophaga baltica NN016046	High-quality	High-quality	100	AAI-based (high-confidence)	0	high_confidence_prediction		FALSE	FALSE	TRUE
NC_021788	Cellulophaga phage phi4:1	Cellulophaga phage phi4:1 Lightbulbvirus Caudoviricetes Uroviricota Heunggongvirae Duplodnaviria Viruses	145865	FALSE	32.672	DNA	2020-12-21	188	72.3404	27.6596	94.0438		23	Cellulophaga	Lightbulbvirus	Lightbulbvirus	Unclassified	Unclassified	Unclassified	Caudoviricetes	Uroviricota	Heunggongvirae	Duplodnaviria	Group I	PHG	Cellulophaga baltica #4	High-quality	High-quality	100	AAI-based (high-confidence)	0.9987156186452292	high_confidence_prediction	NC_021788	TRUE	FALSE	TRUE
NC_021563	Serratia phage Eta	Serratia phage Eta Siphoviridae Caudoviricetes Uroviricota Heunggongvirae Duplodnaviria Viruses	42724	FALSE	49.913	DNA	2020-12-21	65	80	20	92.7231		0	Serratia	Siphoviridae	Unclassified	Unclassified	Siphoviridae	Unclassified	Caudoviricetes	Uroviricota	Heunggongvirae	Duplodnaviria	Group I	PHG	Unspecified	High-quality	High-quality	100	AAI-based (high-confidence)	1	high_confidence_prediction		FALSE	FALSE	TRUE
NC_021540	Vibrio phage JA-1	Vibrio phage JA-1 Pacinivirus VCO139 Pacinivirus Schitoviridae Caudoviricetes Uroviricota Heunggongvirae Duplodnaviria Viruses	69278	FALSE	34.555	DNA	2020-12-21	107	85.0467	14.9533	87.732		1	Vibrio	Pacinivirus	Pacinivirus	Unclassified	Schitoviridae	Unclassified	Caudoviricetes	Uroviricota	Heunggongvirae	Duplodnaviria	Group I	PHG	Vibrio cholerae	High-quality	High-quality	100	AAI-based (high-confidence)	0.822344	medium_confidence_prediction		FALSE	FALSE	TRUE
NC_021349	Mycobacterium phage Astraea	Mycobacterium phage Astraea Bixzunavirus astraea Bixzunavirus Ceeclamvirinae Caudoviricetes Uroviricota Heunggongvirae Duplodnaviria Viruses	154872	FALSE	64.683	DNA	2020-12-21	217	98.1567	1.84332	90.1131		32	Mycobacterium	Bixzunavirus	Bixzunavirus	Ceeclamvirinae	Unclassified	Unclassified	Caudoviricetes	Uroviricota	Heunggongvirae	Duplodnaviria	Group I	PHG	Unspecified	High-quality	High-quality	97.08	AAI-based (high-confidence)	1	high_confidence_prediction	NC_021349	TRUE	FALSE	TRUE
NC_021073	Vibrio phage henriette 12B8	Vibrio phage henriette 12B8 Myoviridae Caudoviricetes Uroviricota Heunggongvirae Duplodnaviria Viruses	107218	FALSE	40.98	DNA	2020-12-20	160	73.75	26.25	91.4175		1	Vibrio	Myoviridae	Unclassified	Unclassified	Myoviridae	Unclassified	Caudoviricetes	Uroviricota	Heunggongvirae	Duplodnaviria	Group I	PHG	Unspecified	Complete	High-quality	100	DTR (high-confidence)	1	high_confidence_prediction		FALSE	FALSE	TRUE
NC_021068	Vibrio phage douglas 12A4	Vibrio phage douglas 12A4 Podoviridae Caudoviricetes Uroviricota Heunggongvirae Duplodnaviria Viruses	57611	FALSE	38.956	DNA	2020-12-20	71	4.22535	95.7746	93.831		0	Vibrio	Podoviridae	Unclassified	Unclassified	Podoviridae	Unclassified	Caudoviricetes	Uroviricota	Heunggongvirae	Duplodnaviria	Group I	PHG	Unspecified	High-quality	High-quality	100	AAI-based (high-confidence)	0.925	medium_confidence_prediction		FALSE	FALSE	TRUE
NC_019419	Dhillonvirus JL1	Dhillonvirus JL1 Dhillonvirus Caudoviricetes Uroviricota Heunggongvirae Duplodnaviria Viruses	43457	FALSE	54.774	DNA	2020-12-21	58	41.3793	58.6207	92.4017		0	Unspecified	Dhillonvirus	Dhillonvirus	Unclassified	Unclassified	Unclassified	Caudoviricetes	Uroviricota	Heunggongvirae	Duplodnaviria	Group I	PHG	Escherichia coli O157:H7	High-quality	High-quality	97.17	AAI-based (high-confidence)	0.875	medium_confidence_prediction	NC_019419	TRUE	FALSE	TRUE
NC_020850	Vibrio phage VBM1	Vibrio phage VBM1 Myoviridae Caudoviricetes Uroviricota Heunggongvirae Duplodnaviria Viruses	38374	FALSE	42.258	DNA	2020-12-20	58	15.5172	84.4828	95.1816		0	Vibrio	Myoviridae	Unclassified	Unclassified	Myoviridae	Unclassified	Caudoviricetes	Uroviricota	Heunggongvirae	Duplodnaviria	Group I	PHG	Unspecified	Complete	High-quality	100	DTR (high-confidence)	0.930952	medium_confidence_prediction		FALSE	FALSE	TRUE
NC_020846	Vibrio phage pYD21-A	Vibrio phage pYD21-A Siphoviridae Caudoviricetes Uroviricota Heunggongvirae Duplodnaviria Viruses	46917	FALSE	43.897	DNA	2020-12-20	71	60.5634	39.4366	89.2981		1	Vibrio	Siphoviridae	Unclassified	Unclassified	Siphoviridae	Unclassified	Caudoviricetes	Uroviricota	Heunggongvirae	Duplodnaviria	Group I	PHG	Unspecified	Complete	High-quality	100	DTR (high-confidence)	0.9576541850220264	high_confidence_prediction		FALSE	FALSE	TRUE
NC_020842	Cellulophaga phage phiST	Cellulophaga phage phiST Cbastvirus Caudoviricetes Uroviricota Heunggongvirae Duplodnaviria Viruses	79114	FALSE	30.201	DNA	2020-12-20	112	15.1786	84.8214	88.6569		0	Cellulophaga	Cbastvirus	Cbastvirus	Unclassified	Unclassified	Unclassified	Caudoviricetes	Uroviricota	Heunggongvirae	Duplodnaviria	Group I	PHG	Unspecified	Complete	High-quality	100	DTR (high-confidence)	0.9987156186452292	high_confidence_prediction	NC_020842	TRUE	FALSE	TRUE
NC_020082	Edwardsiella phage MSW-3	Edwardsiella phage MSW-3 Yokohamavirus Caudoviricetes Uroviricota Heunggongvirae Duplodnaviria Viruses	42746	FALSE	53.1	DNA	2020-12-21	67	65.6716	34.3284	92.914		0	Edwardsiella	Yokohamavirus	Yokohamavirus	Unclassified	Unclassified	Unclassified	Caudoviricetes	Uroviricota	Heunggongvirae	Duplodnaviria	Group I	PHG	Unspecified	High-quality	High-quality	99.36	AAI-based (high-confidence)	0.8	medium_confidence_prediction	NC_020082	TRUE	FALSE	TRUE
NC_019924	Clostridium phage phi8074-B1	Clostridium phage phi8074-B1 Siphoviridae Caudoviricetes Uroviricota Heunggongvirae Duplodnaviria Viruses	47595	FALSE	35.382	DNA	2020-12-21	78	88.4615	11.5385	90.2868		0	Clostridium	Siphoviridae	Unclassified	Unclassified	Siphoviridae	Unclassified	Caudoviricetes	Uroviricota	Heunggongvirae	Duplodnaviria	Group I	PHG	Clostridium sporogenes	High-quality	High-quality	91.84	AAI-based (medium-confidence)	0.8620052770448549	medium_confidence_prediction		FALSE	FALSE	TRUE
NC_019543	Aeromonas phage Aes508	Aeromonas phage Aes508 Tulanevirus Straboviridae Caudoviricetes Uroviricota Heunggongvirae Duplodnaviria Viruses	160646	FALSE	41.227	DNA	2020-12-21	233	17.1674	82.8326	92.3086		12	Aeromonas	Tulanevirus	Tulanevirus	Unclassified	Straboviridae	Unclassified	Caudoviricetes	Uroviricota	Heunggongvirae	Duplodnaviria	Group I	PHG	Aeromonas salmonicida	High-quality	High-quality	94.92	AAI-based (high-confidence)	0.7625	medium_confidence_prediction	NC_019543	TRUE	FALSE	TRUE
NC_019528	Aeromonas phage phiAS7	Aeromonas phage phiAS7 Aerosvirus AS7 Aerosvirus Melnykvirinae Autographiviridae Caudoviricetes Uroviricota Heunggongvirae Duplodnaviria Viruses	41572	FALSE	56.918	DNA	2020-12-21	54	3.7037	96.2963	93.3729		0	Aeromonas	Aerosvirus	Aerosvirus	Melnykvirinae	Autographiviridae	Unclassified	Caudoviricetes	Uroviricota	Heunggongvirae	Duplodnaviria	Group I	PHG	Aeromonas salmonicida subsp. salmonicida	Complete	High-quality	100	DTR (high-confidence)	1	high_confidence_prediction	NC_019528	TRUE	FALSE	TRUE
NC_019508	Clostridium phage phiCP34O	Clostridium phage phiCP34O Siphoviridae Caudoviricetes Uroviricota Heunggongvirae Duplodnaviria Viruses	38309	FALSE	30.528	DNA	2020-12-20	67	95.5224	4.47761	90.6602		0	Clostridium	Siphoviridae	Unclassified	Unclassified	Siphoviridae	Unclassified	Caudoviricetes	Uroviricota	Heunggongvirae	Duplodnaviria	Group I	PHG	Clostridium perfringens	High-quality	High-quality	98.15	AAI-based (high-confidence)	0.9602261948935176	high_confidence_prediction		FALSE	FALSE	TRUE
NC_019457	Vibrio phage CP-T1	Vibrio phage CP-T1 Myoviridae Caudoviricetes Uroviricota Heunggongvirae Duplodnaviria Viruses	44492	FALSE	45.415	DNA	2020-12-20	69	63.7681	36.2319	94.7429		0	Vibrio	Myoviridae	Unclassified	Unclassified	Myoviridae	Unclassified	Caudoviricetes	Uroviricota	Heunggongvirae	Duplodnaviria	Group I	PHG	Vibrio cholerae ElTor	High-quality	High-quality	100	AAI-based (high-confidence)	0.9375	medium_confidence_prediction		FALSE	FALSE	TRUE
NC_019407	Caulobacter virus Magneto	Caulobacter virus Magneto Shapirovirus Dolichocephalovirinae Caudoviricetes Uroviricota Heunggongvirae Duplodnaviria Viruses	218929	TRUE	66.15	DNA	2020-12-21	342	66.9591	33.0409	91.9609		28	Caulobacter	Shapirovirus	Shapirovirus	Dolichocephalovirinae	Unclassified	Unclassified	Caudoviricetes	Uroviricota	Heunggongvirae	Duplodnaviria	Group I	PHG	Caulobacter crescentus	Complete	High-quality	100	DTR (high-confidence)	0	high_confidence_prediction		FALSE	FALSE	TRUE
NC_017971	Pseudomonas phage tf	Pseudomonas phage tf Krylovvirus tf Krylovvirus Caudoviricetes Uroviricota Heunggongvirae Duplodnaviria Viruses	46271	FALSE	53.202	DNA	2020-12-21	70	67.1429	32.8571	91.9561		0	Pseudomonas	Krylovvirus	Krylovvirus	Unclassified	Unclassified	Unclassified	Caudoviricetes	Uroviricota	Heunggongvirae	Duplodnaviria	Group I	PHG	Pseudomonas putida PpG1	High-quality	High-quality	100	AAI-based (high-confidence)	0.8119461765671151	medium_confidence_prediction	NC_017971	TRUE	FALSE	TRUE
NC_018278	Burkholderia phage vB_BceS_KL1	Burkholderia phage vB_BceS_KL1 Kilunavirus Caudoviricetes Uroviricota Heunggongvirae Duplodnaviria Viruses	42832	FALSE	54.606	DNA	2020-12-21	53	83.0189	16.9811	94.0512		0	Burkholderia	Kilunavirus	Kilunavirus	Unclassified	Unclassified	Unclassified	Caudoviricetes	Uroviricota	Heunggongvirae	Duplodnaviria	Group I	PHG	Burkholderia cenocepacia C6433	High-quality	High-quality	99.98	AAI-based (high-confidence)	0.9730446118192352	high_confidence_prediction	NC_018278	TRUE	FALSE	TRUE
NC_018270	Weissella phage phiYS61	Weissella phage phiYS61 Podoviridae Caudoviricetes Uroviricota Heunggongvirae Duplodnaviria Viruses	33594	FALSE	43.919	DNA	2020-12-21	45	55.5556	44.4444	84.8991		0	Weissella	Podoviridae	Unclassified	Unclassified	Podoviridae	Unclassified	Caudoviricetes	Uroviricota	Heunggongvirae	Duplodnaviria	Group I	PHG	Weissella cibaria YS61	Complete	High-quality	100	ITR (high-confidence)	0.9357648761364156	medium_confidence_prediction		FALSE	FALSE	TRUE
NC_017864	Pseudomonas phage vB_Pae-Kakheti25	Pseudomonas phage vB_Pae-Kakheti25 Septimatrevirus Caudoviricetes Uroviricota Heunggongvirae Duplodnaviria Viruses	42844	FALSE	53.802	DNA	2020-12-21	53	83.0189	16.9811	91.6441		0	Pseudomonas	Septimatrevirus	Septimatrevirus	Unclassified	Unclassified	Unclassified	Caudoviricetes	Uroviricota	Heunggongvirae	Duplodnaviria	Group I	PHG	Pseudomonas aeruginosa PA25	High-quality	High-quality	100	AAI-based (high-confidence)	0.8375	medium_confidence_prediction	NC_017864	TRUE	FALSE	TRUE
NC_016764	Pseudomonas phage Bf7	Pseudomonas phage Bf7 Bifseptvirus Bf7 Bifseptvirus Autographiviridae Caudoviricetes Uroviricota Heunggongvirae Duplodnaviria Viruses	40058	FALSE	58.405	DNA	2020-12-20	43	100	0	91.7794		0	Pseudomonas	Bifseptvirus	Bifseptvirus	Unclassified	Autographiviridae	Unclassified	Caudoviricetes	Uroviricota	Heunggongvirae	Duplodnaviria	Group I	PHG	Pseudomonas tolaasii LMG 2342	Complete	High-quality	100	DTR (high-confidence)	0.8375	medium_confidence_prediction	NC_016764	TRUE	FALSE	TRUE
NC_016655	Rhodococcus phage REQ1	Rhodococcus phage REQ1 Siphoviridae Caudoviricetes Uroviricota Heunggongvirae Duplodnaviria Viruses	51342	FALSE	66.324	DNA	2020-12-21	86	73.2558	26.7442	92.9239		0	Rhodococcus	Siphoviridae	Unclassified	Unclassified	Siphoviridae	Unclassified	Caudoviricetes	Uroviricota	Heunggongvirae	Duplodnaviria	Group I	PHG	Rhodococcus equi	High-quality	High-quality	100	AAI-based (high-confidence)	0.0375	high_confidence_prediction		FALSE	FALSE	TRUE
NC_016651	Rhodococcus phage RRH1	Rhodococcus phage RRH1 Siphoviridae Caudoviricetes Uroviricota Heunggongvirae Duplodnaviria Viruses	14270	FALSE	68.381	DNA	2020-12-21	17	100	0	87.2249		0	Rhodococcus	Siphoviridae	Unclassified	Unclassified	Siphoviridae	Unclassified	Caudoviricetes	Uroviricota	Heunggongvirae	Duplodnaviria	Group I	PHG	Rhodococcus rhodochrous str. Rrho39	High-quality	High-quality	100	AAI-based (high-confidence)	0.95	high_confidence_prediction		FALSE	FALSE	TRUE
NC_016569	Nocardia phage NBR1	Nocardia phage NBR1 Siphoviridae Caudoviricetes Uroviricota Heunggongvirae Duplodnaviria Viruses	46140	FALSE	67.503	DNA	2020-12-20	70	58.5714	41.4286	93.7191		0	Nocardia	Siphoviridae	Unclassified	Unclassified	Siphoviridae	Unclassified	Caudoviricetes	Uroviricota	Heunggongvirae	Duplodnaviria	Group I	PHG	Nocardia brasiliensis	High-quality	High-quality	99.77	AAI-based (high-confidence)	0.975	high_confidence_prediction		FALSE	FALSE	TRUE
NC_016435	Gordonia phage GRU1	Gordonia phage GRU1 Gruunavirus GRU1 Gruunavirus Emilbogenvirinae Zierdtviridae Caudoviricetes Uroviricota Heunggongvirae Duplodnaviria Viruses	65766	FALSE	65.475	DNA	2020-12-20	87	73.5632	26.4368	90.6395		0	Gordonia	Gruunavirus	Gruunavirus	Emilbogenvirinae	Zierdtviridae	Unclassified	Caudoviricetes	Uroviricota	Heunggongvirae	Duplodnaviria	Group I	PHG	Gordonia rubropertincta strain Grub38	High-quality	High-quality	98.6	AAI-based (high-confidence)	0.5125	low_confidence_prediction	NC_016435	TRUE	FALSE	TRUE
NC_016164	Synechococcus phage S-CBS1	Synechococcus phage S-CBS1 Siphoviridae Caudoviricetes Uroviricota Heunggongvirae Duplodnaviria Viruses	30332	FALSE	58.75	DNA	2020-12-20	44	68.1818	31.8182	94.0195		0	Synechococcus	Siphoviridae	Unclassified	Unclassified	Siphoviridae	Unclassified	Caudoviricetes	Uroviricota	Heunggongvirae	Duplodnaviria	Group I	PHG	Synechococcus sp. CB0201	High-quality	High-quality	100	AAI-based (high-confidence)	0.9876101321585904	high_confidence_prediction		FALSE	FALSE	TRUE
NC_015938	Salmonella phage 7-11	Salmonella phage 7-11 Podoviridae Caudoviricetes Uroviricota Heunggongvirae Duplodnaviria Viruses	89916	FALSE	44.128	DNA	2020-12-20	153	20.2614	79.7386	90.0552		7	Salmonella	Podoviridae	Unclassified	Unclassified	Podoviridae	Unclassified	Caudoviricetes	Uroviricota	Heunggongvirae	Duplodnaviria	Group I	PHG	Salmonella enterica subsp. enterica serovar Newport	High-quality	High-quality	100	AAI-based (high-confidence)	1	high_confidence_prediction	NC_015938	TRUE	FALSE	TRUE
NC_015721	Bdellovibrio phage phi1402	Bdellovibrio phage phi1402 Myoviridae Caudoviricetes Uroviricota Heunggongvirae Duplodnaviria Viruses	23931	FALSE	50.349	DNA	2020-12-20	38	97.3684	2.63158	89.4196		0	Bdellovibrio	Myoviridae	Unclassified	Unclassified	Myoviridae	Unclassified	Caudoviricetes	Uroviricota	Heunggongvirae	Duplodnaviria	Group I	PHG	Bdellovibrio bacteriovorus H-I 109	High-quality	High-quality	100	AAI-based (medium-confidence)	0.8118782016546146	medium_confidence_prediction		FALSE	FALSE	TRUE
NC_015157	Vibrio phage ICP1	Vibrio phage ICP1 Myoviridae Caudoviricetes Uroviricota Heunggongvirae Duplodnaviria Viruses	125956	FALSE	37.073	DNA	2020-12-20	224	54.0179	45.9821	88.0879		0	Vibrio	Myoviridae	Unclassified	Unclassified	Myoviridae	Unclassified	Caudoviricetes	Uroviricota	Heunggongvirae	Duplodnaviria	Group I	PHG	Vibrio cholerae	High-quality	High-quality	94.22	AAI-based (high-confidence)	0.9995052770448548	high_confidence_prediction	NC_015157	TRUE	FALSE	TRUE
NC_014636	Aeromonas phage phiAS5	Aeromonas phage phiAS5 Chrysonvirus as5 Chrysonvirus Straboviridae Caudoviricetes Uroviricota Heunggongvirae Duplodnaviria Viruses	225268	TRUE	42.997	DNA	2020-12-20	334	13.4731	86.5269	92.3931		25	Aeromonas	Chrysonvirus	Chrysonvirus	Unclassified	Straboviridae	Unclassified	Caudoviricetes	Uroviricota	Heunggongvirae	Duplodnaviria	Group I	PHG	Aeromonas salmonicida	High-quality	High-quality	99.9	AAI-based (high-confidence)	0.9375	medium_confidence_prediction	NC_014636	TRUE	FALSE	TRUE
NC_014457	Clostridium phage phiCTP1	Clostridium phage phiCTP1 Siphoviridae Caudoviricetes Uroviricota Heunggongvirae Duplodnaviria Viruses	59199	FALSE	31.256	DNA	2020-12-20	87	100	0	93.9036		0	Clostridium	Siphoviridae	Unclassified	Unclassified	Siphoviridae	Unclassified	Caudoviricetes	Uroviricota	Heunggongvirae	Duplodnaviria	Group I	PHG	Unspecified	High-quality	High-quality	100	AAI-based (high-confidence)	0.7620052770448549	medium_confidence_prediction		FALSE	FALSE	TRUE
NC_013651	Vibrio phage N4	Vibrio phage N4 Chatterjeevirus N4 Chatterjeevirus Studiervirinae Autographiviridae Caudoviricetes Uroviricota Heunggongvirae Duplodnaviria Viruses	38497	FALSE	42.803	DNA	2020-12-20	48	100	0	91.4019		0	Vibrio	Chatterjeevirus	Chatterjeevirus	Studiervirinae	Autographiviridae	Unclassified	Caudoviricetes	Uroviricota	Heunggongvirae	Duplodnaviria	Group I	PHG	Unspecified	High-quality	High-quality	97.25	AAI-based (high-confidence)	0.9875	high_confidence_prediction	NC_013651	TRUE	FALSE	TRUE
NC_013021	Cyanophage PSS2	Cyanophage PSS2 Siphoviridae Caudoviricetes Uroviricota Heunggongvirae Duplodnaviria Viruses	107530	FALSE	52.301	DNA	2020-12-20	135	90.3704	9.62963	91.7019		0	Prochlorococcus	Siphoviridae	Unclassified	Unclassified	Siphoviridae	Unclassified	Caudoviricetes	Uroviricota	Heunggongvirae	Duplodnaviria	Group I	PHG	Prochlorococcus marinus str. MIT 9313	High-quality	High-quality	100	AAI-based (high-confidence)	0.55	low_confidence_prediction		FALSE	FALSE	TRUE
NC_012662	Vibrio phage VP93	Vibrio phage VP93 Maculvirus VP93 Maculvirus Autographiviridae Caudoviricetes Uroviricota Heunggongvirae Duplodnaviria Viruses	43931	FALSE	49.109	DNA	2020-12-20	50	100	0	93.5285		0	Vibrio	Maculvirus	Maculvirus	Unclassified	Autographiviridae	Unclassified	Caudoviricetes	Uroviricota	Heunggongvirae	Duplodnaviria	Group I	PHG	Vibrio parahaemolyticus PMC57.5	High-quality	High-quality	100	AAI-based (high-confidence)	1	high_confidence_prediction	NC_012662	TRUE	FALSE	TRUE
NC_011421	Bacillus phage SPO1	Bacillus phage SPO1 Okubovirus Spounavirinae Herelleviridae Caudoviricetes Uroviricota Heunggongvirae Duplodnaviria Viruses	132562	FALSE	39.965	DNA	2020-12-20	191	91.0995	8.90052	88.4643		3	Bacillus	Okubovirus	Okubovirus	Spounavirinae	Herelleviridae	Unclassified	Caudoviricetes	Uroviricota	Heunggongvirae	Duplodnaviria	Group I	PHG	Unspecified	High-quality	High-quality	90.41	AAI-based (high-confidence)	1	high_confidence_prediction	NC_011421	TRUE	FALSE	TRUE
NC_011308	Listeria phage P40	Listeria phage P40 Siphoviridae Caudoviricetes Uroviricota Heunggongvirae Duplodnaviria Viruses	35638	FALSE	39.259	DNA	2020-12-20	57	100	0	90.4007		0	Listeria	Siphoviridae	Unclassified	Unclassified	Siphoviridae	Unclassified	Caudoviricetes	Uroviricota	Heunggongvirae	Duplodnaviria	Group I	PHG	Listeria	High-quality	High-quality	100	AAI-based (high-confidence)	0.8273	medium_confidence_prediction		FALSE	FALSE	TRUE
NC_011201	Ralstonia phage RSB1	Ralstonia phage RSB1 Higashivirus RSB1 Higashivirus Okabevirinae Autographiviridae Caudoviricetes Uroviricota Heunggongvirae Duplodnaviria Viruses	43079	FALSE	61.738	DNA	2020-12-20	53	100	0	92.4882		0	Ralstonia	Higashivirus	Higashivirus	Okabevirinae	Autographiviridae	Unclassified	Caudoviricetes	Uroviricota	Heunggongvirae	Duplodnaviria	Group I	PHG	Ralstonia solanacearum	High-quality	High-quality	100	AAI-based (high-confidence)	0.6	low_confidence_prediction	NC_011201	TRUE	FALSE	TRUE
NC_001421	Enterobacteria phage PRD1	Enterobacteria phage PRD1 Alphatectivirus Tectiviridae Kalamavirales Tectiliviricetes Preplasmiviricota Bamfordvirae Varidnaviria Viruses	14927	FALSE	48.101	DNA	2020-12-20	26	92.3077	7.69231	92.4499		0	Enterobacteria	Alphatectivirus	Alphatectivirus	Unclassified	Tectiviridae	Kalamavirales	Tectiliviricetes	Preplasmiviricota	Bamfordvirae	Varidnaviria	Group I	PHG	Unspecified	Complete	High-quality	100	ITR (high-confidence)	0.9955666382509534	high_confidence_prediction	NC_001421	TRUE	FALSE	TRUE
NC_009904	Enterococcus phage EF24C	Enterococcus phage EF24C Kochikohdavirus EF24C Kochikohdavirus Brockvirinae Herelleviridae Caudoviricetes Uroviricota Heunggongvirae Duplodnaviria Viruses	142072	FALSE	35.738	DNA	2020-12-20	214	67.2897	32.7103	89.3786		5	Enterococcus	Kochikohdavirus	Kochikohdavirus	Brockvirinae	Herelleviridae	Unclassified	Caudoviricetes	Uroviricota	Heunggongvirae	Duplodnaviria	Group I	PHG	Enterococcus faecalis	High-quality	High-quality	100	AAI-based (high-confidence)	0.975	high_confidence_prediction	NC_009904	TRUE	FALSE	TRUE
NC_009014	Erwinia phage Era103	Erwinia phage Era103 Eracentumvirus Molineuxvirinae Autographiviridae Caudoviricetes Uroviricota Heunggongvirae Duplodnaviria Viruses	45445	FALSE	49.838	DNA	2020-12-20	52	100	0	91.0265		0	Erwinia	Eracentumvirus	Eracentumvirus	Molineuxvirinae	Autographiviridae	Unclassified	Caudoviricetes	Uroviricota	Heunggongvirae	Duplodnaviria	Group I	PHG	Erwinia amylovora NCPPB 595	High-quality	High-quality	99.36	AAI-based (high-confidence)	0.9972986238568456	high_confidence_prediction	NC_009014	TRUE	FALSE	TRUE
NC_008584	Thermus phage phiYS40	Thermus phage phiYS40 Myoviridae Caudoviricetes Uroviricota Heunggongvirae Duplodnaviria Viruses	152372	FALSE	32.586	DNA	2020-12-20	167	32.3353	67.6647	94.1978		3	Thermus	Myoviridae	Unclassified	Unclassified	Myoviridae	Unclassified	Caudoviricetes	Uroviricota	Heunggongvirae	Duplodnaviria	Group I	PHG	Unspecified	High-quality	High-quality	98.1	AAI-based (high-confidence)	0.9875	high_confidence_prediction		FALSE	FALSE	TRUE
NC_008204	Mycobacterium phage Qyrzula	Mycobacterium phage Qyrzula Rosebushvirus Bclasvirinae Caudoviricetes Uroviricota Heunggongvirae Duplodnaviria Viruses	67188	FALSE	68.963	DNA	2020-12-20	89	55.0562	44.9438	94.7446		0	Mycobacterium	Rosebushvirus	Rosebushvirus	Bclasvirinae	Unclassified	Unclassified	Caudoviricetes	Uroviricota	Heunggongvirae	Duplodnaviria	Group I	PHG	Mycobacterium	High-quality	High-quality	99.43	AAI-based (high-confidence)	1	high_confidence_prediction		FALSE	FALSE	TRUE
NC_008208	Aeromonas phage 25	Aeromonas phage 25 Tulanevirus Straboviridae Caudoviricetes Uroviricota Heunggongvirae Duplodnaviria Viruses	161475	FALSE	41.04	DNA	2020-12-20	229	16.5939	83.4061	91.9337		13	Aeromonas	Tulanevirus	Tulanevirus	Unclassified	Straboviridae	Unclassified	Caudoviricetes	Uroviricota	Heunggongvirae	Duplodnaviria	Group I	PHG	Aeromonas salmonicida	High-quality	High-quality	95.41	AAI-based (high-confidence)	0.8875	medium_confidence_prediction	NC_008208	TRUE	FALSE	TRUE
NC_007807	Pseudomonas phage 119X	Pseudomonas phage 119X Jamesmcgillvirus Caudoviricetes Uroviricota Heunggongvirae Duplodnaviria Viruses	43365	FALSE	44.893	DNA	2020-12-20	51	33.3333	66.6667	93.421		0	Pseudomonas	Jamesmcgillvirus	Jamesmcgillvirus	Unclassified	Unclassified	Unclassified	Caudoviricetes	Uroviricota	Heunggongvirae	Duplodnaviria	Group I	PHG	Pseudomonas aeruginosa	High-quality	High-quality	99.05	AAI-based (high-confidence)	0.8118782016546146	medium_confidence_prediction	NC_007807	TRUE	FALSE	TRUE
NC_006356	Flavobacterium phage 11b	Flavobacterium phage 11b Siphoviridae Caudoviricetes Uroviricota Heunggongvirae Duplodnaviria Viruses	36012	FALSE	30.593	DNA	2020-12-20	65	100	0	90.8447		0	Flavobacterium	Siphoviridae	Unclassified	Unclassified	Siphoviridae	Unclassified	Caudoviricetes	Uroviricota	Heunggongvirae	Duplodnaviria	Group I	PHG	Flavobacterium sp.	High-quality	High-quality	100	AAI-based (high-confidence)	0.6850220264317181	low_confidence_prediction		FALSE	FALSE	TRUE
NC_005886	Burkholderia phage BcepB1A	Burkholderia phage BcepB1A Myoviridae Caudoviricetes Uroviricota Heunggongvirae Duplodnaviria Viruses	47399	FALSE	54.453	DNA	2020-12-20	68	11.7647	88.2353	93.502		0	Burkholderia	Myoviridae	Unclassified	Unclassified	Myoviridae	Unclassified	Caudoviricetes	Uroviricota	Heunggongvirae	Duplodnaviria	Group I	PHG	Unspecified	High-quality	High-quality	100	AAI-based (high-confidence)	1	high_confidence_prediction		FALSE	FALSE	TRUE
NC_004735	Rhodothermus phage RM378	Rhodothermus phage RM378 Myoviridae Caudoviricetes Uroviricota Heunggongvirae Duplodnaviria Viruses	129908	FALSE	42.494	DNA	2020-12-20	149	44.9664	55.0336	95.3821		1	Rhodothermus	Myoviridae	Unclassified	Unclassified	Myoviridae	Unclassified	Caudoviricetes	Uroviricota	Heunggongvirae	Duplodnaviria	Group I	PHG	Rhodothermus marinus	High-quality	High-quality	100	AAI-based (high-confidence)	1	high_confidence_prediction		FALSE	FALSE	TRUE
NC_049455	Shigella phage MK-13	Shigella phage MK-13 Agtrevirus MK13 Agtrevirus Aglimvirinae Ackermannviridae Caudoviricetes Uroviricota Heunggongvirae Duplodnaviria Viruses	158755	FALSE	50.417	DNA	2020-12-21	208	66.8269	33.1731	92.3631		4	Shigella	Agtrevirus	Agtrevirus	Aglimvirinae	Ackermannviridae	Unclassified	Caudoviricetes	Uroviricota	Heunggongvirae	Duplodnaviria	Group I	PHG	Shigella boydii type 1	Complete	High-quality	100	DTR (high-confidence)	0.95	high_confidence_prediction	NC_049455	TRUE	FALSE	TRUE
NC_028693	Enterococcus phage vB_EfaP_IME195	Enterococcus phage vB_EfaP_IME195 Copernicusvirus IME195 Copernicusvirus Sarlesvirinae Rountreeviridae Caudoviricetes Uroviricota Heunggongvirae Duplodnaviria Viruses	18655	FALSE	33.203	DNA	2020-12-21	26	61.5385	38.4615	94.1731		0	Enterococcus	Copernicusvirus	Copernicusvirus	Sarlesvirinae	Rountreeviridae	Unclassified	Caudoviricetes	Uroviricota	Heunggongvirae	Duplodnaviria	Group I	PHG	Enterococcus faecalis 2003	Complete	High-quality	100	ITR (high-confidence)	0.8118782016546146	medium_confidence_prediction	NC_028693	TRUE	FALSE	TRUE
NC_023594	Shewanella phage Spp001	Shewanella phage Spp001 Yushanvirus Spp001 Yushanvirus Nefertitivirinae Chaseviridae Caudoviricetes Uroviricota Heunggongvirae Duplodnaviria Viruses	54791	FALSE	49.417	DNA	2020-12-21	67	0	100	91.9969		0	Shewanella	Yushanvirus	Yushanvirus	Nefertitivirinae	Chaseviridae	Unclassified	Caudoviricetes	Uroviricota	Heunggongvirae	Duplodnaviria	Group I	PHG	Shewanella putrefaciens	High-quality	High-quality	100	AAI-based (high-confidence)	1	high_confidence_prediction	NC_023594	TRUE	FALSE	TRUE
NC_029017	Pseudomonas phage KPP21	Pseudomonas phage KPP21 Luzseptimavirus Migulavirinae Schitoviridae Caudoviricetes Uroviricota Heunggongvirae Duplodnaviria Viruses	73420	FALSE	53.499	DNA	2020-12-21	116	82.7586	17.2414	94.1474		0	Pseudomonas	Luzseptimavirus	Luzseptimavirus	Migulavirinae	Schitoviridae	Unclassified	Caudoviricetes	Uroviricota	Heunggongvirae	Duplodnaviria	Group I	PHG	Pseduomonas aeruginosa	High-quality	High-quality	99.08	AAI-based (high-confidence)	0.722522	medium_confidence_prediction	NC_029017	TRUE	FALSE	TRUE
NC_029013	Citrobacter phage IME-CF2	Citrobacter phage IME-CF2 Pseudotevenvirus imecf2 Pseudotevenvirus Straboviridae Caudoviricetes Uroviricota Heunggongvirae Duplodnaviria Viruses	177688	FALSE	43.181	DNA	2020-12-21	273	52.381	47.619	94.5461		2	Citrobacter	Pseudotevenvirus	Pseudotevenvirus	Unclassified	Straboviridae	Unclassified	Caudoviricetes	Uroviricota	Heunggongvirae	Duplodnaviria	Group I	PHG	Citrobacter freundii	High-quality	High-quality	99.77	AAI-based (high-confidence)	0.9	medium_confidence_prediction	NC_029013	TRUE	FALSE	TRUE
NC_028776	Escherichia phage CAjan	Escherichia phage CAjan Seuratvirus Queuovirinae Caudoviricetes Uroviricota Heunggongvirae Duplodnaviria Viruses	59670	FALSE	44.708	DNA	2020-12-21	89	49.4382	50.5618	91.7496		0	Escherichia	Seuratvirus	Seuratvirus	Queuovirinae	Unclassified	Unclassified	Caudoviricetes	Uroviricota	Heunggongvirae	Duplodnaviria	Group I	PHG	Escherichia coli K12 MG1655	High-quality	High-quality	100	AAI-based (high-confidence)	0.9125	medium_confidence_prediction	NC_028776	TRUE	FALSE	TRUE
NC_018087	Acinetobacter phage ZZ1	Acinetobacter phage ZZ1 Zedzedvirus zz1 Zedzedvirus Twarogvirinae Straboviridae Caudoviricetes Uroviricota Heunggongvirae Duplodnaviria Viruses	166687	FALSE	34.409	DNA	2020-12-20	255	18.8235	81.1765	94.2311		8	Acinetobacter	Zedzedvirus	Zedzedvirus	Twarogvirinae	Straboviridae	Unclassified	Caudoviricetes	Uroviricota	Heunggongvirae	Duplodnaviria	Group I	PHG	Unspecified	High-quality	High-quality	99.61	AAI-based (high-confidence)	0.925	medium_confidence_prediction	NC_018087	TRUE	FALSE	TRUE
NC_027381	Escherichia phage Pollock	Escherichia phage Pollock Pollockvirus Humphriesvirinae Schitoviridae Caudoviricetes Uroviricota Heunggongvirae Duplodnaviria Viruses	68365	FALSE	36.02	DNA	2020-12-21	80	81.25	18.75	92.069		4	Escherichia	Pollockvirus	Pollockvirus	Humphriesvirinae	Schitoviridae	Unclassified	Caudoviricetes	Uroviricota	Heunggongvirae	Duplodnaviria	Group I	PHG	Escherichia coli	Complete	High-quality	100	DTR (high-confidence)	0.8351321585903084	medium_confidence_prediction	NC_027381	TRUE	FALSE	TRUE
NC_027345	Pseudomonas phage Pa2	Pseudomonas phage Pa2 Litunavirus Migulavirinae Schitoviridae Caudoviricetes Uroviricota Heunggongvirae Duplodnaviria Viruses	73008	FALSE	54.857	DNA	2020-12-21	94	76.5957	23.4043	94.3582		0	Pseudomonas	Litunavirus	Litunavirus	Migulavirinae	Schitoviridae	Unclassified	Caudoviricetes	Uroviricota	Heunggongvirae	Duplodnaviria	Group I	PHG	Pseudomonas aeruginosa PAO1	Complete	High-quality	100	DTR (high-confidence)	0.9125	medium_confidence_prediction		FALSE	FALSE	TRUE
NC_027340	Erwinia phage phiEa2809	Erwinia phage phiEa2809 Nezavisimistyvirus Ackermannviridae Caudoviricetes Uroviricota Heunggongvirae Duplodnaviria Viruses	162160	FALSE	50.28	DNA	2020-12-21	222	31.0811	68.9189	93.869		1	Erwinia	Nezavisimistyvirus	Nezavisimistyvirus	Unclassified	Ackermannviridae	Unclassified	Caudoviricetes	Uroviricota	Heunggongvirae	Duplodnaviria	Group I	PHG	Erwinia amylovora 1/79	High-quality	High-quality	98.86	AAI-based (high-confidence)	0.9802040738861166	high_confidence_prediction	NC_027340	TRUE	FALSE	TRUE
NC_025446	Escherichia phage ECML-4	Escherichia phage ECML-4 Kuttervirus Cvivirinae Ackermannviridae Caudoviricetes Uroviricota Heunggongvirae Duplodnaviria Viruses	157308	FALSE	45.032	DNA	2020-12-21	202	64.8515	35.1485	91.6273		5	Escherichia	Kuttervirus	Kuttervirus	Cvivirinae	Ackermannviridae	Unclassified	Caudoviricetes	Uroviricota	Heunggongvirae	Duplodnaviria	Group I	PHG	Escherichia coli O157:H7	Complete	High-quality	100	DTR (high-confidence)	1	high_confidence_prediction	NC_025446	TRUE	FALSE	TRUE
NC_025414	Citrobacter phage Miller	Citrobacter phage Miller Pseudotevenvirus miller Pseudotevenvirus Straboviridae Caudoviricetes Uroviricota Heunggongvirae Duplodnaviria Viruses	178171	FALSE	43.13	DNA	2020-12-21	271	47.2325	52.7675	95.3584		1	Citrobacter	Pseudotevenvirus	Pseudotevenvirus	Unclassified	Straboviridae	Unclassified	Caudoviricetes	Uroviricota	Heunggongvirae	Duplodnaviria	Group I	PHG	Unspecified	High-quality	High-quality	99.91	AAI-based (high-confidence)	0.925	medium_confidence_prediction	NC_025414	TRUE	FALSE	TRUE
NC_024367	Dinoroseobacter phage DFL12phi1	Dinoroseobacter phage DFL12phi1 Baltimorevirus Rhodovirinae Schitoviridae Caudoviricetes Uroviricota Heunggongvirae Duplodnaviria Viruses	75028	FALSE	49.26	DNA	2020-12-21	83	20.4819	79.5181	95.0898		2	Dinoroseobacter	Baltimorevirus	Baltimorevirus	Rhodovirinae	Schitoviridae	Unclassified	Caudoviricetes	Uroviricota	Heunggongvirae	Duplodnaviria	Group I	PHG	Dinoroseobacter shibae DFL12	High-quality	High-quality	100	AAI-based (high-confidence)	0.875	medium_confidence_prediction	NC_024367	TRUE	FALSE	TRUE
NC_024140	Pseudomonas phage vB_PaeP_C2-10_Ab09	Pseudomonas phage vB_PaeP_C2-10_Ab09 Litunavirus Migulavirinae Schitoviridae Caudoviricetes Uroviricota Heunggongvirae Duplodnaviria Viruses	72028	FALSE	54.897	DNA	2020-12-21	89	76.4045	23.5955	94.0842		0	Pseudomonas	Litunavirus	Litunavirus	Migulavirinae	Schitoviridae	Unclassified	Caudoviricetes	Uroviricota	Heunggongvirae	Duplodnaviria	Group I	PHG	Pseudomonas aeruginosa	High-quality	High-quality	98.89	AAI-based (high-confidence)	0.875	medium_confidence_prediction	NC_024140	TRUE	FALSE	TRUE
NC_023865	Pectobacterium phage PM1	Pectobacterium phage PM1 Suwonvirus PM1 Suwonvirus Cleopatravirinae Chaseviridae Caudoviricetes Uroviricota Heunggongvirae Duplodnaviria Viruses	55098	FALSE	44.925	DNA	2020-12-21	76	98.6842	1.31579	88.2482		1	Pectobacterium	Suwonvirus	Suwonvirus	Cleopatravirinae	Chaseviridae	Unclassified	Caudoviricetes	Uroviricota	Heunggongvirae	Duplodnaviria	Group I	PHG	Pectobacterium carotovorum subsp. carotovorum	Complete	High-quality	100	DTR (high-confidence)	0.975	high_confidence_prediction	NC_023865	TRUE	FALSE	TRUE
NC_023856	Salmonella phage vB-SalM-SJ2	Salmonella phage vB-SalM-SJ2 Kuttervirus Cvivirinae Ackermannviridae Caudoviricetes Uroviricota Heunggongvirae Duplodnaviria Viruses	152460	FALSE	44.878	DNA	2020-12-21	192	63.5417	36.4583	91.115		4	Salmonella	Kuttervirus	Kuttervirus	Cvivirinae	Ackermannviridae	Unclassified	Caudoviricetes	Uroviricota	Heunggongvirae	Duplodnaviria	Group I	PHG	Unspecified	High-quality	High-quality	96.49	AAI-based (high-confidence)	1	high_confidence_prediction	NC_023856	TRUE	FALSE	TRUE
NC_021796	Cellulophaga phage phi38:1	Cellulophaga phage phi38:1 Callevirus phi38una Callevirus Pervagoviridae Caudoviricetes Uroviricota Heunggongvirae Duplodnaviria Viruses	72534	FALSE	38.055	DNA	2020-12-21	90	35.5556	64.4444	91.4426		20	Cellulophaga	Callevirus	Callevirus	Unclassified	Pervagoviridae	Unclassified	Caudoviricetes	Uroviricota	Heunggongvirae	Duplodnaviria	Group I	PHG	Cellulophaga baltica NN016038	High-quality	High-quality	99.71	AAI-based (high-confidence)	0.6375	low_confidence_prediction	NC_021796	TRUE	FALSE	TRUE
NC_021792	Cellulophaga phage phi46:3	Cellulophaga phage phi46:3 Bacelvirus phi46tres Bacelvirus Pachyviridae Caudoviricetes Uroviricota Heunggongvirae Duplodnaviria Viruses	72961	FALSE	32.696	DNA	2020-12-21	111	56.7568	43.2432	90.7348		0	Cellulophaga	Bacelvirus	Bacelvirus	Unclassified	Pachyviridae	Unclassified	Caudoviricetes	Uroviricota	Heunggongvirae	Duplodnaviria	Group I	PHG	Cellulophaga baltica NN016046	High-quality	High-quality	99.78	AAI-based (high-confidence)	0.135022	medium_confidence_prediction	NC_021792	TRUE	FALSE	TRUE
NC_021344	Escherichia phage Lw1	Escherichia phage Lw1 Pseudotevenvirus lw1 Pseudotevenvirus Straboviridae Caudoviricetes Uroviricota Heunggongvirae Duplodnaviria Viruses	176227	FALSE	43.491	DNA	2020-12-21	265	46.0377	53.9623	95.2686		1	Escherichia	Pseudotevenvirus	Pseudotevenvirus	Unclassified	Straboviridae	Unclassified	Caudoviricetes	Uroviricota	Heunggongvirae	Duplodnaviria	Group I	PHG	Escherichia coli BL21(DE3)	High-quality	High-quality	98.86	AAI-based (high-confidence)	1	high_confidence_prediction	NC_021344	TRUE	FALSE	TRUE
NC_019504	Erwinia phage vB_EamM-Y2	Erwinia phage vB_EamM-Y2 Loessnervirus Y2 Loessnervirus Cleopatravirinae Chaseviridae Caudoviricetes Uroviricota Heunggongvirae Duplodnaviria Viruses	56621	FALSE	44.229	DNA	2020-12-20	80	100	0	87.0419		0	Erwinia	Loessnervirus	Loessnervirus	Cleopatravirinae	Chaseviridae	Unclassified	Caudoviricetes	Uroviricota	Heunggongvirae	Duplodnaviria	Group I	PHG	Erwinia amylovora	Complete	High-quality	100	DTR (high-confidence)	0.998625	high_confidence_prediction	NC_019504	TRUE	FALSE	TRUE
NC_018083	Clostridium phage phiCPV4	Clostridium phage phiCPV4 Brucesealvirus CPV4 Brucesealvirus Guelinviridae Caudoviricetes Uroviricota Heunggongvirae Duplodnaviria Viruses	17972	FALSE	34.487	DNA	2020-12-21	27	29.6296	70.3704	90.3238		0	Clostridium	Brucesealvirus	Brucesealvirus	Unclassified	Guelinviridae	Unclassified	Caudoviricetes	Uroviricota	Heunggongvirae	Duplodnaviria	Group I	PHG	Clostridium perfringens	High-quality	High-quality	98.98	AAI-based (high-confidence)	0.8118782016546146	medium_confidence_prediction	NC_018083	TRUE	FALSE	TRUE
NC_017981	Xanthomonas phage vB_XveM_DIBBI	Xanthomonas phage vB_XveM_DIBBI Dibbivirus DIBBI Dibbivirus Caudoviricetes Uroviricota Heunggongvirae Duplodnaviria Viruses	49981	FALSE	52.402	DNA	2020-12-21	78	91.0256	8.97436	86.5429		4	Xanthomonas	Dibbivirus	Dibbivirus	Unclassified	Unclassified	Unclassified	Caudoviricetes	Uroviricota	Heunggongvirae	Duplodnaviria	Group I	PHG	Xanthomonas vesicatoria	High-quality	High-quality	99.96	AAI-based (high-confidence)	0.9625	high_confidence_prediction	NC_017981	TRUE	FALSE	TRUE
NC_014663	Acinetobacter phage Acj9	Acinetobacter phage Acj9 Acajnonavirus acj9 Acajnonavirus Twarogvirinae Straboviridae Caudoviricetes Uroviricota Heunggongvirae Duplodnaviria Viruses	169947	FALSE	40.028	DNA	2020-12-20	249	16.4659	83.5341	93.6227		19	Acinetobacter	Acajnonavirus	Acajnonavirus	Twarogvirinae	Straboviridae	Unclassified	Caudoviricetes	Uroviricota	Heunggongvirae	Duplodnaviria	Group I	PHG	Acinetobacter johnsonii	High-quality	High-quality	100	AAI-based (high-confidence)	0.9875	high_confidence_prediction	NC_014663	TRUE	FALSE	TRUE
NC_009643	Dybvigvirus Av1	Dybvigvirus Av1 Dybvigvirus Caudoviricetes Uroviricota Heunggongvirae Duplodnaviria Viruses	17171	FALSE	49.502	DNA	2020-12-20	19	89.4737	10.5263	90.9906		0	Unspecified	Dybvigvirus	Dybvigvirus	Unclassified	Unclassified	Unclassified	Caudoviricetes	Uroviricota	Heunggongvirae	Duplodnaviria	Group I	PHG	Actinomyces naeslundii	Complete	High-quality	100	ITR (medium-confidence)	0.8556878201158993	medium_confidence_prediction	NC_009643	TRUE	FALSE	TRUE
NC_008200	Mycobacterium phage PLot	Mycobacterium phage PLot Plotvirus Dclasvirinae Caudoviricetes Uroviricota Heunggongvirae Duplodnaviria Viruses	64787	FALSE	59.663	DNA	2020-12-20	82	96.3415	3.65854	93.1854		0	Mycobacterium	Plotvirus	Plotvirus	Dclasvirinae	Unclassified	Unclassified	Caudoviricetes	Uroviricota	Heunggongvirae	Duplodnaviria	Group I	PHG	Mycobacterium	High-quality	High-quality	98.24	AAI-based (high-confidence)	0.675	low_confidence_prediction	NC_008200	TRUE	FALSE	TRUE
NC_007824	Escherichia phage ID62	Escherichia phage ID62 Alphatrevirus Bullavirinae Microviridae Petitvirales Malgrandaviricetes Phixviricota Sangervirae Monodnaviria Viruses	6051	FALSE	44.935	DNA	2019-06-28	9	100	0	92.4641		0	Escherichia	Alphatrevirus	Alphatrevirus	Bullavirinae	Microviridae	Petitvirales	Malgrandaviricetes	Phixviricota	Sangervirae	Monodnaviria	Group II	PHG	Unspecified	High-quality	High-quality	99.38	AAI-based (high-confidence)	0.8118782016546146	medium_confidence_prediction	NC_007824	TRUE	FALSE	TRUE
NC_007820	Escherichia phage NC35	Escherichia phage NC35 Alphatrevirus Bullavirinae Microviridae Petitvirales Malgrandaviricetes Phixviricota Sangervirae Monodnaviria Viruses	6039	FALSE	44.726	DNA	2019-06-28	8	100	0	89.7168		0	Escherichia	Alphatrevirus	Alphatrevirus	Bullavirinae	Microviridae	Petitvirales	Malgrandaviricetes	Phixviricota	Sangervirae	Monodnaviria	Group II	PHG	Unspecified	High-quality	High-quality	99.74	AAI-based (high-confidence)	0.8118782016546146	medium_confidence_prediction	NC_007820	TRUE	FALSE	TRUE
NC_027645	Gokushovirinae Fen7875_21	Gokushovirinae Fen7875_21 Gokushovirinae Microviridae Petitvirales Malgrandaviricetes Phixviricota Sangervirae Monodnaviria Viruses	4631	FALSE	53.444	DNA	2018-08-13	6	100	0	94.6448		0	Unspecified	Gokushovirinae	Unclassified	Gokushovirinae	Microviridae	Petitvirales	Malgrandaviricetes	Phixviricota	Sangervirae	Monodnaviria	Group II	PHG	Unspecified	High-quality	High-quality	100	AAI-based (high-confidence)	0.8800312501502798	medium_confidence_prediction		FALSE	FALSE	TRUE
NC_027641	Microviridae Fen4707_41	Microviridae Fen4707_41 Microviridae Petitvirales Malgrandaviricetes Phixviricota Sangervirae Monodnaviria Viruses	4552	FALSE	44.464	DNA	2018-08-13	6	100	0	85.413		0	Unspecified	Microviridae	Unclassified	Unclassified	Microviridae	Petitvirales	Malgrandaviricetes	Phixviricota	Sangervirae	Monodnaviria	Group II	PHG	Unspecified	High-quality	High-quality	100	AAI-based (high-confidence)	0.8118782016546146	medium_confidence_prediction		FALSE	FALSE	TRUE
NC_027637	Gokushovirinae Bog8989_22	Gokushovirinae Bog8989_22 Gokushovirinae Microviridae Petitvirales Malgrandaviricetes Phixviricota Sangervirae Monodnaviria Viruses	4656	FALSE	39.798	DNA	2018-08-13	6	100	0	84.9227		0	Unspecified	Gokushovirinae	Unclassified	Gokushovirinae	Microviridae	Petitvirales	Malgrandaviricetes	Phixviricota	Sangervirae	Monodnaviria	Group II	PHG	Unspecified	High-quality	High-quality	100	AAI-based (high-confidence)	0.8118782016546146	medium_confidence_prediction		FALSE	FALSE	TRUE
NC_027633	Gokushovirinae Bog1183_53	Gokushovirinae Bog1183_53 Gokushovirinae Microviridae Petitvirales Malgrandaviricetes Phixviricota Sangervirae Monodnaviria Viruses	4609	FALSE	36.537	DNA	2018-08-13	6	100	0	89.6941		0	Unspecified	Gokushovirinae	Unclassified	Gokushovirinae	Microviridae	Petitvirales	Malgrandaviricetes	Phixviricota	Sangervirae	Monodnaviria	Group II	PHG	Unspecified	High-quality	High-quality	100	AAI-based (high-confidence)	0.8118782016546146	medium_confidence_prediction		FALSE	FALSE	TRUE
NC_025454	Ralstonia phage RS603	Ralstonia phage RS603 Habenivirus Inoviridae Tubulavirales Faserviricetes Hofneiviricota Loebvirae Monodnaviria Viruses	7679	FALSE	59.37	DNA	2018-08-13	13	92.3077	7.69231	89.035		0	Ralstonia	Habenivirus	Habenivirus	Unclassified	Inoviridae	Tubulavirales	Faserviricetes	Hofneiviricota	Loebvirae	Monodnaviria	Group II	PHG	Ralstonia solanacearum	High-quality	High-quality	97.51	AAI-based (high-confidence)	0.967566	high_confidence_prediction	NC_025454	TRUE	FALSE	TRUE
NC_019920	Enterobacteria phage C-1 INW-2012	Enterobacteria phage C-1 INW-2012 Cunavirus pretoriense Cunavirus Fiersviridae Norzivirales Leviviricetes Lenarviricota Orthornavirae Riboviria Viruses	3523	FALSE	48.425	RNA	2018-08-13	3	100	0	90.6046		0	Enterobacteria	Cunavirus	Cunavirus	Unclassified	Fiersviridae	Norzivirales	Leviviricetes	Lenarviricota	Orthornavirae	Riboviria	Group IV	PHG	Enterobacteriaceae	High-quality	High-quality	100	AAI-based (high-confidence)	0.8118782016546146	medium_confidence_prediction	NC_019920	TRUE	FALSE	TRUE
NC_015297	Ralstonia phage PE226	Ralstonia phage PE226 Parhipatevirus Inoviridae Tubulavirales Faserviricetes Hofneiviricota Loebvirae Monodnaviria Viruses	5475	FALSE	61.662	DNA	2018-08-13	9	100	0	95.726		0	Ralstonia	Parhipatevirus	Parhipatevirus	Unclassified	Inoviridae	Tubulavirales	Faserviricetes	Hofneiviricota	Loebvirae	Monodnaviria	Group II	PHG	Ralstonia solanacearum	High-quality	High-quality	100	AAI-based (high-confidence)	0.9320112779837082	medium_confidence_prediction	NC_015297	TRUE	FALSE	TRUE
NC_007189	Stenotrophomonas phage SMA9	Stenotrophomonas phage SMA9 Staminivirus Inoviridae Tubulavirales Faserviricetes Hofneiviricota Loebvirae Monodnaviria Viruses	6907	FALSE	62.386	DNA	2018-08-13	14	21.4286	78.5714	92.8623		0	Stenotrophomonas	Staminivirus	Staminivirus	Unclassified	Inoviridae	Tubulavirales	Faserviricetes	Hofneiviricota	Loebvirae	Monodnaviria	Group II	PHG	Stenotrophomonas maltophilia	High-quality	High-quality	100	AAI-based (high-confidence)	0	high_confidence_prediction	NC_007189	TRUE	FALSE	TRUE
NC_003287	Inovirus M13	Inovirus M13 Inovirus Inoviridae Tubulavirales Faserviricetes Hofneiviricota Loebvirae Monodnaviria Viruses	6407	FALSE	40.737	ss-DNA	2018-08-13	7	100	0	78.1957		0	Unspecified	Inovirus	Inovirus	Unclassified	Inoviridae	Tubulavirales	Faserviricetes	Hofneiviricota	Loebvirae	Monodnaviria	Group II	PHG	Escherichia coli	High-quality	High-quality	99.98	AAI-based (high-confidence)	0.992566	high_confidence_prediction	NC_003287	TRUE	FALSE	TRUE
NC_003438	Spiromicrovirus SpV4	Spiromicrovirus SpV4 Spiromicrovirus Gokushovirinae Microviridae Petitvirales Malgrandaviricetes Phixviricota Sangervirae Monodnaviria Viruses	4421	FALSE	32.052	ss-DNA	2018-08-13	6	100	0	78.2402		0	Unspecified	Spiromicrovirus	Spiromicrovirus	Gokushovirinae	Microviridae	Petitvirales	Malgrandaviricetes	Phixviricota	Sangervirae	Monodnaviria	Group II	PHG	Spiroplasma melliferum	High-quality	High-quality	100	AAI-based (high-confidence)	0.8118782016546146	medium_confidence_prediction	NC_003438	TRUE	FALSE	TRUE
NC_002643	Bdellovibrio phage phiMH2K	Bdellovibrio phage phiMH2K Bdellomicrovirus Gokushovirinae Microviridae Petitvirales Malgrandaviricetes Phixviricota Sangervirae Monodnaviria Viruses	4594	FALSE	46.104	ss-DNA	2018-08-13	4	100	0	65.4332		0	Bdellovibrio	Bdellomicrovirus	Bdellomicrovirus	Gokushovirinae	Microviridae	Petitvirales	Malgrandaviricetes	Phixviricota	Sangervirae	Monodnaviria	Group II	PHG	Bdellovibrio bacteriovorus	High-quality	High-quality	100	AAI-based (high-confidence)	0.8118782016546146	medium_confidence_prediction	NC_002643	TRUE	FALSE	TRUE
NC_002362	Vibrio phage VfO3K6	Vibrio phage VfO3K6 Versovirus Inoviridae Tubulavirales Faserviricetes Hofneiviricota Loebvirae Monodnaviria Viruses	8784	FALSE	45.162	ss-DNA	2018-08-13	13	76.9231	23.0769	85.0068		0	Vibrio	Versovirus	Versovirus	Unclassified	Inoviridae	Tubulavirales	Faserviricetes	Hofneiviricota	Loebvirae	Monodnaviria	Group II	PHG	Vibrio parahaemolyticus	High-quality	High-quality	94.34	AAI-based (high-confidence)	0.8118782016546146	medium_confidence_prediction	NC_002362	TRUE	FALSE	TRUE
NC_001956	Vibrio phage fs2	Vibrio phage fs2 Saetivirus Inoviridae Tubulavirales Faserviricetes Hofneiviricota Loebvirae Monodnaviria Viruses	8651	FALSE	44.527	ss-DNA	2018-08-13	10	90	10	87.8396		0	Vibrio	Saetivirus	Saetivirus	Unclassified	Inoviridae	Tubulavirales	Faserviricetes	Hofneiviricota	Loebvirae	Monodnaviria	Group II	PHG	Vibrio cholerae O139	High-quality	High-quality	100	AAI-based (high-confidence)	0.8118782016546146	medium_confidence_prediction	NC_001956	TRUE	FALSE	TRUE
NC_001890	Escherichia phage Qbeta	Escherichia phage Qbeta Qubevirus Fiersviridae Norzivirales Leviviricetes Lenarviricota Orthornavirae Riboviria Viruses	4215	FALSE	48.541	ss-RNA	2018-08-13	5	100	0	92.242		0	Escherichia	Qubevirus	Qubevirus	Unclassified	Fiersviridae	Norzivirales	Leviviricetes	Lenarviricota	Orthornavirae	Riboviria	Group IV	PHG	Escherichia coli	High-quality	High-quality	99.94	AAI-based (high-confidence)	0.8118782016546146	medium_confidence_prediction	NC_001890	TRUE	FALSE	TRUE
NC_001741	Chlamydiamicrovirus Chp1	Chlamydiamicrovirus Chp1 Chlamydiamicrovirus Gokushovirinae Microviridae Petitvirales Malgrandaviricetes Phixviricota Sangervirae Monodnaviria Viruses	4877	FALSE	36.498	ss-DNA	2018-08-13	5	100	0	82.7353		0	Unspecified	Chlamydiamicrovirus	Chlamydiamicrovirus	Gokushovirinae	Microviridae	Petitvirales	Malgrandaviricetes	Phixviricota	Sangervirae	Monodnaviria	Group II	PHG	Chlamydia psittaci	High-quality	High-quality	99.03	AAI-based (high-confidence)	0.8118782016546146	medium_confidence_prediction	NC_001741	TRUE	FALSE	TRUE

## Sheet: Sup. Table 2
Supplementary Table 2: RefSeq dataset
Accession	Description	Classification	Genome Length (bp)	Jumbophage	molGC (%)	Molecule	Modification Date	Number CDS	Positive Strand (%)	Negative Strand (%)	Coding Capacity (%)	Low Coding Capacity Warning	tRNAs	Host	Lowest Taxa	Genus	Sub-family	Family	Order	Class	Phylum	Kingdom	Realm	Baltimore Group	Genbank Division	Isolation Host (beware inconsistent and nonsense values)	checkv_quality	miuvig_quality	completeness	completeness_method	bacphlip_virulent_score	Bacphlip_confidence	Ictv_id	is_in_ictv	is_on_exclusion_list	is_refseq
NC_048650	Streptomyces phage BRock	Streptomyces phage BRock Borockvirus brock Borockvirus Caudoviricetes Uroviricota Heunggongvirae Duplodnaviria Viruses	112523	FALSE	52.316	DNA	2022-08-23	176	13.6364	86.3636	87.5661		29	Streptomyces	Borockvirus	Borockvirus	Unclassified	Unclassified	Unclassified	Caudoviricetes	Uroviricota	Heunggongvirae	Duplodnaviria	Group I	PHG	Streptomyces sp. 5a	Complete	High-quality	100	DTR (high-confidence)	0.875	medium_confidence_prediction	NC_048650	TRUE	FALSE	TRUE
NC_019516	Cyanophage S-TIM5	Cyanophage S-TIM5 Aurunvirus STIM5 Aurunvirus Caudoviricetes Uroviricota Heunggongvirae Duplodnaviria Viruses	172474	FALSE	40.942	DNA	2022-07-22	179	77.095	22.905	89.9359		10	Synechococcus	Aurunvirus	Aurunvirus	Unclassified	Unclassified	Unclassified	Caudoviricetes	Uroviricota	Heunggongvirae	Duplodnaviria	Group I	PHG	Parasynechococcus marenigrum WH 8102	High-quality	High-quality	100	AAI-based (high-confidence)	0.725	medium_confidence_prediction		FALSE	FALSE	TRUE
NC_021311	Mycobacterium phage Phaux	Mycobacterium phage Phaux Kostyavirus Caudoviricetes Uroviricota Heunggongvirae Duplodnaviria Viruses	76479	FALSE	62.919	DNA	2022-06-29	138	73.913	26.087	91.5362		2	Mycobacterium	Kostyavirus	Kostyavirus	Unclassified	Unclassified	Unclassified	Caudoviricetes	Uroviricota	Heunggongvirae	Duplodnaviria	Group I	PHG	Unspecified	High-quality	High-quality	100	AAI-based (high-confidence)	0	high_confidence_prediction		FALSE	FALSE	TRUE
NC_001426	Enterobacteria phage GA	Enterobacteria phage GA Emesvirus Fiersviridae Norzivirales Leviviricetes Lenarviricota Orthornavirae Riboviria Viruses	3466	FALSE	47.865	RNA	2022-06-03	3	100	0	91.3156		0	Enterobacteria	Emesvirus	Emesvirus	Unclassified	Fiersviridae	Norzivirales	Leviviricetes	Lenarviricota	Orthornavirae	Riboviria	Group IV	PHG	Unspecified	High-quality	High-quality	99.38	AAI-based (high-confidence)	0.8118782016546146	medium_confidence_prediction	NC_001426	TRUE	FALSE	TRUE
NC_031224	Arthrobacter phage Mudcat	Arthrobacter phage Mudcat Mudcatvirus Caudoviricetes Uroviricota Heunggongvirae Duplodnaviria Viruses	59443	FALSE	45.104	DNA	2022-05-27	90	98.8889	1.11111	94.3458		0	Arthrobacter	Mudcatvirus	Mudcatvirus	Unclassified	Unclassified	Unclassified	Caudoviricetes	Uroviricota	Heunggongvirae	Duplodnaviria	Group I	PHG	Unspecified	High-quality	High-quality	100	AAI-based (high-confidence)	0.9730446118192352	high_confidence_prediction	NC_031224	TRUE	FALSE	TRUE
NC_031262	Mycobacterium phage Brocalys	Mycobacterium phage Brocalys Cheoctovirus Gracegardnervirinae Caudoviricetes Uroviricota Heunggongvirae Duplodnaviria Viruses	54751	FALSE	61.776	DNA	2022-05-27	86	94.186	5.81395	91.9928		0	Mycobacterium	Cheoctovirus	Cheoctovirus	Gracegardnervirinae	Unclassified	Unclassified	Caudoviricetes	Uroviricota	Heunggongvirae	Duplodnaviria	Group I	PHG	Unspecified	High-quality	High-quality	95.08	AAI-based (high-confidence)	0	high_confidence_prediction		FALSE	FALSE	TRUE
NC_031230	Gordonia phage Yvonnetastic	Gordonia phage Yvonnetastic Gordonia virus Yvonnetastic Yvonnevirus Caudoviricetes Uroviricota Heunggongvirae Duplodnaviria Viruses	98136	FALSE	59.749	DNA	2022-05-27	178	75.8427	24.1573	90.2594		7	Gordonia	Yvonnevirus	Yvonnevirus	Unclassified	Unclassified	Unclassified	Caudoviricetes	Uroviricota	Heunggongvirae	Duplodnaviria	Group I	PHG	Unspecified	High-quality	High-quality	100	AAI-based (high-confidence)	0	high_confidence_prediction	NC_031230	TRUE	FALSE	TRUE
NC_031267	Gordonia phage Lucky10	Gordonia phage Lucky10 Luckytenvirus lucky10 Luckytenvirus Caudoviricetes Uroviricota Heunggongvirae Duplodnaviria Viruses	42979	FALSE	65.378	DNA	2022-05-27	65	89.2308	10.7692	92.8221		0	Gordonia	Luckytenvirus	Luckytenvirus	Unclassified	Unclassified	Unclassified	Caudoviricetes	Uroviricota	Heunggongvirae	Duplodnaviria	Group I	PHG	Unspecified	High-quality	High-quality	100	AAI-based (high-confidence)	0.0125	high_confidence_prediction	NC_031267	TRUE	FALSE	TRUE
NC_031257	Mycobacterium phage Mulciber	Mycobacterium phage Mulciber Fromanvirus Caudoviricetes Uroviricota Heunggongvirae Duplodnaviria Viruses	52428	FALSE	63.724	DNA	2022-05-27	91	34.0659	65.9341	89.9424		1	Mycobacterium	Fromanvirus	Fromanvirus	Unclassified	Unclassified	Unclassified	Caudoviricetes	Uroviricota	Heunggongvirae	Duplodnaviria	Group I	PHG	Unspecified	High-quality	High-quality	100	AAI-based (high-confidence)	0	high_confidence_prediction		FALSE	FALSE	TRUE
NC_031124	Mycobacterium phage Gardann	Mycobacterium phage Gardann Faithunavirus Lclasvirinae Vilmaviridae Caudoviricetes Uroviricota Heunggongvirae Duplodnaviria Viruses	76012	FALSE	58.903	DNA	2022-05-27	116	78.4483	21.5517	88.4558		12	Mycobacterium	Faithunavirus	Faithunavirus	Lclasvirinae	Vilmaviridae	Unclassified	Caudoviricetes	Uroviricota	Heunggongvirae	Duplodnaviria	Group I	PHG	Unspecified	High-quality	High-quality	100	AAI-based (high-confidence)	0	high_confidence_prediction		FALSE	FALSE	TRUE
NC_031122	Gordonia phage Eyre	Gordonia phage Eyre Eyrevirus eyre Eyrevirus Caudoviricetes Uroviricota Heunggongvirae Duplodnaviria Viruses	44929	FALSE	67.455	DNA	2022-05-27	69	89.8551	10.1449	94.8697		0	Gordonia	Eyrevirus	Eyrevirus	Unclassified	Unclassified	Unclassified	Caudoviricetes	Uroviricota	Heunggongvirae	Duplodnaviria	Group I	PHG	Unspecified	High-quality	High-quality	100	AAI-based (high-confidence)	0	high_confidence_prediction	NC_031122	TRUE	FALSE	TRUE
NC_031119	Propionibacterium phage Enoki	Propionibacterium phage Enoki Pahexavirus Caudoviricetes Uroviricota Heunggongvirae Duplodnaviria Viruses	29347	FALSE	54.588	DNA	2022-05-27	40	52.5	47.5	86.5131		0	Propionibacterium	Pahexavirus	Pahexavirus	Unclassified	Unclassified	Unclassified	Caudoviricetes	Uroviricota	Heunggongvirae	Duplodnaviria	Group I	PHG	Unspecified	High-quality	High-quality	99.62	AAI-based (high-confidence)	0.8875	medium_confidence_prediction		FALSE	FALSE	TRUE
NC_031102	Mycobacterium phage Sneeze	Mycobacterium phage Sneeze Liefievirus Gclasvirinae Caudoviricetes Uroviricota Heunggongvirae Duplodnaviria Viruses	42429	FALSE	66.455	DNA	2022-05-27	64	96.875	3.125	96.0899		0	Mycobacterium	Liefievirus	Liefievirus	Gclasvirinae	Unclassified	Unclassified	Caudoviricetes	Uroviricota	Heunggongvirae	Duplodnaviria	Group I	PHG	Unspecified	High-quality	High-quality	98.79	AAI-based (high-confidence)	0	high_confidence_prediction		FALSE	FALSE	TRUE
NC_031084	Propionibacterium phage BruceLethal	Propionibacterium phage BruceLethal Pahexavirus Caudoviricetes Uroviricota Heunggongvirae Duplodnaviria Viruses	29249	FALSE	54.039	DNA	2022-05-27	41	51.2195	48.7805	87.3979		0	Propionibacterium	Pahexavirus	Pahexavirus	Unclassified	Unclassified	Unclassified	Caudoviricetes	Uroviricota	Heunggongvirae	Duplodnaviria	Group I	PHG	Unspecified	High-quality	High-quality	99.29	AAI-based (high-confidence)	0.9375	medium_confidence_prediction		FALSE	FALSE	TRUE
NC_031078	Streptomyces phage Nanodon	Streptomyces phage Nanodon Likavirus nanodon Likavirus Arquatrovirinae Caudoviricetes Uroviricota Heunggongvirae Duplodnaviria Viruses	50082	FALSE	65.698	DNA	2022-05-27	72	63.8889	36.1111	90.0683		0	Streptomyces	Likavirus	Likavirus	Arquatrovirinae	Unclassified	Unclassified	Caudoviricetes	Uroviricota	Heunggongvirae	Duplodnaviria	Group I	PHG	Unspecified	High-quality	High-quality	98.42	AAI-based (high-confidence)	0.175	medium_confidence_prediction	NC_031078	TRUE	FALSE	TRUE
NC_031067	Mycobacterium phage Makemake	Mycobacterium phage Makemake Fromanvirus Caudoviricetes Uroviricota Heunggongvirae Duplodnaviria Viruses	52496	FALSE	63.761	DNA	2022-05-27	86	43.0233	56.9767	91.8527		0	Mycobacterium	Fromanvirus	Fromanvirus	Unclassified	Unclassified	Unclassified	Caudoviricetes	Uroviricota	Heunggongvirae	Duplodnaviria	Group I	PHG	Unspecified	High-quality	High-quality	100	AAI-based (high-confidence)	0.0125	high_confidence_prediction		FALSE	FALSE	TRUE
NC_031060	Gordonia phage JSwag	Gordonia phage JSwag Soupsvirus Caudoviricetes Uroviricota Heunggongvirae Duplodnaviria Viruses	52726	FALSE	61.918	DNA	2022-05-27	92	36.9565	63.0435	87.3895		4	Gordonia	Soupsvirus	Soupsvirus	Unclassified	Unclassified	Unclassified	Caudoviricetes	Uroviricota	Heunggongvirae	Duplodnaviria	Group I	PHG	Unspecified	High-quality	High-quality	99.64	AAI-based (high-confidence)	0	high_confidence_prediction		FALSE	FALSE	TRUE
NC_031031	Gordonia phage Remus	Gordonia phage Remus Soupsvirus strosahl Soupsvirus Caudoviricetes Uroviricota Heunggongvirae Duplodnaviria Viruses	52738	FALSE	61.967	DNA	2022-05-27	93	36.5591	63.4409	89.4877		3	Gordonia	Soupsvirus	Soupsvirus	Unclassified	Unclassified	Unclassified	Caudoviricetes	Uroviricota	Heunggongvirae	Duplodnaviria	Group I	PHG	Unspecified	High-quality	High-quality	99.65	AAI-based (high-confidence)	0.075	medium_confidence_prediction		FALSE	FALSE	TRUE
NC_031029	Gordonia phage Cucurbita	Gordonia phage Cucurbita Smoothievirus Caudoviricetes Uroviricota Heunggongvirae Duplodnaviria Viruses	93686	FALSE	61.985	DNA	2022-05-27	170	74.1176	25.8824	91.1438		6	Gordonia	Smoothievirus	Smoothievirus	Unclassified	Unclassified	Unclassified	Caudoviricetes	Uroviricota	Heunggongvirae	Duplodnaviria	Group I	PHG	Unspecified	High-quality	High-quality	100	AAI-based (high-confidence)	0.05	high_confidence_prediction		FALSE	FALSE	TRUE
NC_031028	Gordonia phage Ghobes	Gordonia phage Ghobes Ghobesvirus ghobes Ghobesvirus Caudoviricetes Uroviricota Heunggongvirae Duplodnaviria Viruses	45285	FALSE	65.247	DNA	2022-05-27	55	81.8182	18.1818	93.5343		0	Gordonia	Ghobesvirus	Ghobesvirus	Unclassified	Unclassified	Unclassified	Caudoviricetes	Uroviricota	Heunggongvirae	Duplodnaviria	Group I	PHG	Unspecified	High-quality	High-quality	100	AAI-based (high-confidence)	0.975	high_confidence_prediction	NC_031028	TRUE	FALSE	TRUE
NC_031004	Gordonia phage Nyceirae	Gordonia phage Nyceirae Nyceiraevirus nyceirae Nyceiraevirus Caudoviricetes Uroviricota Heunggongvirae Duplodnaviria Viruses	41857	FALSE	67.513	DNA	2022-05-27	56	92.8571	7.14286	94.1563		0	Gordonia	Nyceiraevirus	Nyceiraevirus	Unclassified	Unclassified	Unclassified	Caudoviricetes	Uroviricota	Heunggongvirae	Duplodnaviria	Group I	PHG	Unspecified	High-quality	High-quality	99.49	AAI-based (high-confidence)	0.0375	high_confidence_prediction	NC_031004	TRUE	FALSE	TRUE
NC_031001	Gordonia phage Terapin	Gordonia phage Terapin Terapinvirus terapin Terapinvirus Caudoviricetes Uroviricota Heunggongvirae Duplodnaviria Viruses	66611	FALSE	59.552	DNA	2022-05-27	91	98.9011	1.0989	93.7233		0	Gordonia	Terapinvirus	Terapinvirus	Unclassified	Unclassified	Unclassified	Caudoviricetes	Uroviricota	Heunggongvirae	Duplodnaviria	Group I	PHG	Unspecified	High-quality	High-quality	99.66	AAI-based (high-confidence)	0.5625	low_confidence_prediction	NC_031001	TRUE	FALSE	TRUE
NC_031003	Propionibacterium phage Moyashi	Propionibacterium phage Moyashi Pahexavirus Caudoviricetes Uroviricota Heunggongvirae Duplodnaviria Viruses	29254	FALSE	54.587	DNA	2022-05-27	41	51.2195	48.7805	87.5573		0	Propionibacterium	Pahexavirus	Pahexavirus	Unclassified	Unclassified	Unclassified	Caudoviricetes	Uroviricota	Heunggongvirae	Duplodnaviria	Group I	PHG	Unspecified	High-quality	High-quality	99.31	AAI-based (high-confidence)	0.875	medium_confidence_prediction		FALSE	FALSE	TRUE
NC_030936	Gordonia phage Bachita	Gordonia phage Bachita Smoothievirus Caudoviricetes Uroviricota Heunggongvirae Duplodnaviria Viruses	93843	FALSE	61.948	DNA	2022-05-27	168	72.619	27.381	90.9402		6	Gordonia	Smoothievirus	Smoothievirus	Unclassified	Unclassified	Unclassified	Caudoviricetes	Uroviricota	Heunggongvirae	Duplodnaviria	Group I	PHG	Unspecified	High-quality	High-quality	100	AAI-based (high-confidence)	0	high_confidence_prediction	NC_030936	TRUE	FALSE	TRUE
NC_030901	Gordonia phage ClubL	Gordonia phage ClubL Smoothievirus Caudoviricetes Uroviricota Heunggongvirae Duplodnaviria Viruses	92618	FALSE	61.92	DNA	2022-05-27	169	73.9645	26.0355	91.2393		6	Gordonia	Smoothievirus	Smoothievirus	Unclassified	Unclassified	Unclassified	Caudoviricetes	Uroviricota	Heunggongvirae	Duplodnaviria	Group I	PHG	Unspecified	High-quality	High-quality	99.24	AAI-based (high-confidence)	0	high_confidence_prediction	NC_030901	TRUE	FALSE	TRUE
NC_030932	Gordonia phage Gsput1	Gordonia phage Gsput1 Gesputvirus gsput1 Gesputvirus Ruthgordonvirinae Caudoviricetes Uroviricota Heunggongvirae Duplodnaviria Viruses	43505	FALSE	62.832	DNA	2022-05-27	67	92.5373	7.46269	90.1896		1	Gordonia	Gesputvirus	Gesputvirus	Ruthgordonvirinae	Unclassified	Unclassified	Caudoviricetes	Uroviricota	Heunggongvirae	Duplodnaviria	Group I	PHG	Gordonia sputi	High-quality	High-quality	100	AAI-based (high-confidence)	0.0125	high_confidence_prediction	NC_030932	TRUE	FALSE	TRUE
NC_030927	Gordonia phage Splinter	Gordonia phage Splinter Vendettavirus Ruthgordonvirinae Caudoviricetes Uroviricota Heunggongvirae Duplodnaviria Viruses	45858	FALSE	66.13	DNA	2022-05-27	74	86.4865	13.5135	91.1531		1	Gordonia	Vendettavirus	Vendettavirus	Ruthgordonvirinae	Unclassified	Unclassified	Caudoviricetes	Uroviricota	Heunggongvirae	Duplodnaviria	Group I	PHG	Unspecified	High-quality	High-quality	100	AAI-based (high-confidence)	0	high_confidence_prediction		FALSE	FALSE	TRUE
NC_030917	Gordonia phage OneUp	Gordonia phage OneUp Oneupvirus Caudoviricetes Uroviricota Heunggongvirae Duplodnaviria Viruses	93577	FALSE	61.483	DNA	2022-05-27	161	69.5652	30.4348	92.2011		7	Gordonia	Oneupvirus	Oneupvirus	Unclassified	Unclassified	Unclassified	Caudoviricetes	Uroviricota	Heunggongvirae	Duplodnaviria	Group I	PHG	Unspecified	High-quality	High-quality	100	AAI-based (high-confidence)	0	high_confidence_prediction	NC_030917	TRUE	FALSE	TRUE
NC_030911	Gordonia phage Vendetta	Gordonia phage Vendetta Vendettavirus Ruthgordonvirinae Caudoviricetes Uroviricota Heunggongvirae Duplodnaviria Viruses	45858	FALSE	66.135	DNA	2022-05-27	74	86.4865	13.5135	91.1531		1	Gordonia	Vendettavirus	Vendettavirus	Ruthgordonvirinae	Unclassified	Unclassified	Caudoviricetes	Uroviricota	Heunggongvirae	Duplodnaviria	Group I	PHG	Unspecified	High-quality	High-quality	100	AAI-based (high-confidence)	0	high_confidence_prediction	NC_030911	TRUE	FALSE	TRUE
NC_030698	Gordonia phage Soups	Gordonia phage Soups Soupsvirus Caudoviricetes Uroviricota Heunggongvirae Duplodnaviria Viruses	52924	FALSE	61.864	DNA	2022-05-27	93	36.5591	63.4409	87.979		4	Gordonia	Soupsvirus	Soupsvirus	Unclassified	Unclassified	Unclassified	Caudoviricetes	Uroviricota	Heunggongvirae	Duplodnaviria	Group I	PHG	Unspecified	High-quality	High-quality	100	AAI-based (high-confidence)	0	high_confidence_prediction	NC_030698	TRUE	FALSE	TRUE
NC_030696	Gordonia phage Smoothie	Gordonia phage Smoothie Smoothievirus Caudoviricetes Uroviricota Heunggongvirae Duplodnaviria Viruses	93139	FALSE	61.932	DNA	2022-05-27	168	73.2143	26.7857	90.9028		6	Gordonia	Smoothievirus	Smoothievirus	Unclassified	Unclassified	Unclassified	Caudoviricetes	Uroviricota	Heunggongvirae	Duplodnaviria	Group I	PHG	Unspecified	High-quality	High-quality	99.8	AAI-based (high-confidence)	0	high_confidence_prediction	NC_030696	TRUE	FALSE	TRUE
NC_030695	Gordonia phage KatherineG	Gordonia phage KatherineG Soupsvirus Caudoviricetes Uroviricota Heunggongvirae Duplodnaviria Viruses	52689	FALSE	61.926	DNA	2022-05-28	92	38.0435	61.9565	88.6864		3	Gordonia	Soupsvirus	Soupsvirus	Unclassified	Unclassified	Unclassified	Caudoviricetes	Uroviricota	Heunggongvirae	Duplodnaviria	Group I	PHG	Unspecified	High-quality	High-quality	99.57	AAI-based (high-confidence)	0	high_confidence_prediction		FALSE	FALSE	TRUE
NC_030694	Gordonia phage Rosalind	Gordonia phage Rosalind Soupsvirus Caudoviricetes Uroviricota Heunggongvirae Duplodnaviria Viruses	52684	FALSE	61.93	DNA	2022-05-27	92	36.9565	63.0435	87.0872		4	Gordonia	Soupsvirus	Soupsvirus	Unclassified	Unclassified	Unclassified	Caudoviricetes	Uroviricota	Heunggongvirae	Duplodnaviria	Group I	PHG	Unspecified	High-quality	High-quality	99.56	AAI-based (high-confidence)	0	high_confidence_prediction		FALSE	FALSE	TRUE
NC_029098	Streptomyces phage Jay2Jay	Streptomyces phage Jay2Jay Samistivirus jay2jay Samistivirus Boydwoodruffvirinae Caudoviricetes Uroviricota Heunggongvirae Duplodnaviria Viruses	133531	FALSE	49.497	DNA	2022-05-27	217	76.0369	23.9631	84.9473		43	Streptomyces	Samistivirus	Samistivirus	Boydwoodruffvirinae	Unclassified	Unclassified	Caudoviricetes	Uroviricota	Heunggongvirae	Duplodnaviria	Group I	PHG	Unspecified	Complete	High-quality	100	DTR (high-confidence)	0.975	high_confidence_prediction	NC_029098	TRUE	FALSE	TRUE
NC_028976	Streptomyces phage Izzy	Streptomyces phage Izzy Likavirus Arquatrovirinae Caudoviricetes Uroviricota Heunggongvirae Duplodnaviria Viruses	50113	FALSE	65.911	DNA	2022-05-27	71	61.9718	38.0282	88.043		0	Streptomyces	Likavirus	Likavirus	Arquatrovirinae	Unclassified	Unclassified	Caudoviricetes	Uroviricota	Heunggongvirae	Duplodnaviria	Group I	PHG	Unspecified	High-quality	High-quality	98.85	AAI-based (high-confidence)	0.0125	high_confidence_prediction	NC_028976	TRUE	FALSE	TRUE
NC_028946	Mycobacterium phage Dante	Mycobacterium phage Dante Cheoctovirus dante Cheoctovirus Gracegardnervirinae Caudoviricetes Uroviricota Heunggongvirae Duplodnaviria Viruses	59652	FALSE	61.793	DNA	2022-05-27	96	94.7917	5.20833	95.1519		0	Mycobacterium	Cheoctovirus	Cheoctovirus	Gracegardnervirinae	Unclassified	Unclassified	Caudoviricetes	Uroviricota	Heunggongvirae	Duplodnaviria	Group I	PHG	Unspecified	High-quality	High-quality	100	AAI-based (high-confidence)	0	high_confidence_prediction	NC_028946	TRUE	FALSE	TRUE
NC_028922	Mycobacterium phage Cambiare	Mycobacterium phage Cambiare Avocadovirus cambiare Avocadovirus Gclasvirinae Caudoviricetes Uroviricota Heunggongvirae Duplodnaviria Viruses	45161	FALSE	68.798	DNA	2022-05-27	64	100	0	95.8305		0	Mycobacterium	Avocadovirus	Avocadovirus	Gclasvirinae	Unclassified	Unclassified	Caudoviricetes	Uroviricota	Heunggongvirae	Duplodnaviria	Group I	PHG	Unspecified	High-quality	High-quality	100	AAI-based (high-confidence)	0.575	low_confidence_prediction	NC_028922	TRUE	FALSE	TRUE
NC_028920	Mycobacterium phage Abrogate	Mycobacterium phage Abrogate Fromanvirus Caudoviricetes Uroviricota Heunggongvirae Duplodnaviria Viruses	52530	FALSE	63.756	DNA	2022-05-27	82	48.7805	51.2195	88.972		0	Mycobacterium	Fromanvirus	Fromanvirus	Unclassified	Unclassified	Unclassified	Caudoviricetes	Uroviricota	Heunggongvirae	Duplodnaviria	Group I	PHG	Unspecified	High-quality	High-quality	100	AAI-based (high-confidence)	0	high_confidence_prediction		FALSE	FALSE	TRUE
NC_028904	Streptomyces phage Amela	Streptomyces phage Amela Camvirus Arquatrovirinae Caudoviricetes Uroviricota Heunggongvirae Duplodnaviria Viruses	49452	FALSE	65.613	DNA	2022-05-27	73	67.1233	32.8767	88.8862		2	Streptomyces	Camvirus	Camvirus	Arquatrovirinae	Unclassified	Unclassified	Caudoviricetes	Uroviricota	Heunggongvirae	Duplodnaviria	Group I	PHG	Unspecified	High-quality	High-quality	99.88	AAI-based (high-confidence)	0.0625	medium_confidence_prediction	NC_028904	TRUE	FALSE	TRUE
NC_028892	Streptomyces phage Caliburn	Streptomyces phage Caliburn Likavirus Arquatrovirinae Caudoviricetes Uroviricota Heunggongvirae Duplodnaviria Viruses	49949	FALSE	66.194	DNA	2022-05-27	70	61.4286	38.5714	88.3681		0	Streptomyces	Likavirus	Likavirus	Arquatrovirinae	Unclassified	Unclassified	Caudoviricetes	Uroviricota	Heunggongvirae	Duplodnaviria	Group I	PHG	Unspecified	High-quality	High-quality	98.41	AAI-based (high-confidence)	0.05	high_confidence_prediction	NC_028892	TRUE	FALSE	TRUE
NC_028878	Mycobacterium phage Archie	Mycobacterium phage Archie Faithunavirus archie Faithunavirus Lclasvirinae Vilmaviridae Caudoviricetes Uroviricota Heunggongvirae Duplodnaviria Viruses	76271	FALSE	58.722	DNA	2022-05-27	121	78.5124	21.4876	90.1548		11	Mycobacterium	Faithunavirus	Faithunavirus	Lclasvirinae	Vilmaviridae	Unclassified	Caudoviricetes	Uroviricota	Heunggongvirae	Duplodnaviria	Group I	PHG	Unspecified	High-quality	High-quality	100	AAI-based (high-confidence)	0	high_confidence_prediction	NC_028878	TRUE	FALSE	TRUE
NC_028874	Mycobacterium phage Pari	Mycobacterium phage Pari Fromanvirus Caudoviricetes Uroviricota Heunggongvirae Duplodnaviria Viruses	50614	FALSE	63.532	DNA	2022-05-27	87	41.3793	58.6207	90.9017		1	Mycobacterium	Fromanvirus	Fromanvirus	Unclassified	Unclassified	Unclassified	Caudoviricetes	Uroviricota	Heunggongvirae	Duplodnaviria	Group I	PHG	Unspecified	High-quality	High-quality	97.48	AAI-based (high-confidence)	0	high_confidence_prediction		FALSE	FALSE	TRUE
NC_028861	Mycobacterium phage FlagStaff	Mycobacterium phage FlagStaff Avocadovirus flagstaff Avocadovirus Gclasvirinae Caudoviricetes Uroviricota Heunggongvirae Duplodnaviria Viruses	44576	FALSE	68.521	DNA	2022-05-27	60	100	0	93.2879		1	Mycobacterium	Avocadovirus	Avocadovirus	Gclasvirinae	Unclassified	Unclassified	Caudoviricetes	Uroviricota	Heunggongvirae	Duplodnaviria	Group I	PHG	Unspecified	High-quality	High-quality	99.5	AAI-based (high-confidence)	0.4625	low_confidence_prediction	NC_028861	TRUE	FALSE	TRUE
NC_028852	Mycobacterium phage Equemioh13	Mycobacterium phage Equemioh13 Turbidovirus Caudoviricetes Uroviricota Heunggongvirae Duplodnaviria Viruses	53042	FALSE	63.506	DNA	2022-05-27	88	36.3636	63.6364	88.6675		1	Mycobacterium	Turbidovirus	Turbidovirus	Unclassified	Unclassified	Unclassified	Caudoviricetes	Uroviricota	Heunggongvirae	Duplodnaviria	Group I	PHG	Unspecified	High-quality	High-quality	100	AAI-based (high-confidence)	0	high_confidence_prediction		FALSE	FALSE	TRUE
NC_028849	Mycobacterium phage Luchador	Mycobacterium phage Luchador Lucadorvirus luchador Luchadorvirus Caudoviricetes Uroviricota Heunggongvirae Duplodnaviria Viruses	53387	FALSE	62.111	DNA	2022-05-27	94	41.4894	58.5106	90.2148		1	Mycobacterium	Luchadorvirus	Luchadorvirus	Unclassified	Unclassified	Unclassified	Caudoviricetes	Uroviricota	Heunggongvirae	Duplodnaviria	Group I	PHG	Unspecified	High-quality	High-quality	100	AAI-based (high-confidence)	0	high_confidence_prediction	NC_028849	TRUE	FALSE	TRUE
NC_028843	Mycobacterium phage Lolly9	Mycobacterium phage Lolly9 Lumosvirus lolly9 Lumosvirus Lclasvirinae Vilmaviridae Caudoviricetes Uroviricota Heunggongvirae Duplodnaviria Viruses	75816	FALSE	59.316	DNA	2022-05-27	112	80.3571	19.6429	87.9841		11	Mycobacterium	Lumosvirus	Lumosvirus	Lclasvirinae	Vilmaviridae	Unclassified	Caudoviricetes	Uroviricota	Heunggongvirae	Duplodnaviria	Group I	PHG	Unspecified	High-quality	High-quality	99.73	AAI-based (high-confidence)	0	high_confidence_prediction	NC_028843	TRUE	FALSE	TRUE
NC_028842	Mycobacterium phage CaptainTrips	Mycobacterium phage CaptainTrips Cheoctovirus captaintrips Cheoctovirus Gracegardnervirinae Caudoviricetes Uroviricota Heunggongvirae Duplodnaviria Viruses	57328	FALSE	61.523	DNA	2022-05-27	98	92.8571	7.14286	95.0112		0	Mycobacterium	Cheoctovirus	Cheoctovirus	Gracegardnervirinae	Unclassified	Unclassified	Caudoviricetes	Uroviricota	Heunggongvirae	Duplodnaviria	Group I	PHG	Unspecified	High-quality	High-quality	99.54	AAI-based (high-confidence)	0	high_confidence_prediction	NC_028842	TRUE	FALSE	TRUE
NC_028827	Streptomyces phage Lannister	Streptomyces phage Lannister Likavirus Arquatrovirinae Caudoviricetes Uroviricota Heunggongvirae Duplodnaviria Viruses	50165	FALSE	65.743	DNA	2022-05-27	69	63.7681	36.2319	88.4421		0	Streptomyces	Likavirus	Likavirus	Arquatrovirinae	Unclassified	Unclassified	Caudoviricetes	Uroviricota	Heunggongvirae	Duplodnaviria	Group I	PHG	Unspecified	High-quality	High-quality	98.6	AAI-based (high-confidence)	0.075	medium_confidence_prediction	NC_028827	TRUE	FALSE	TRUE
NC_028823	Mycobacterium phage Bipolar	Mycobacterium phage Bipolar Cheoctovirus Gracegardnervirinae Caudoviricetes Uroviricota Heunggongvirae Duplodnaviria Viruses	58985	FALSE	61.372	DNA	2022-05-27	99	93.9394	6.06061	93.8018		0	Mycobacterium	Cheoctovirus	Cheoctovirus	Gracegardnervirinae	Unclassified	Unclassified	Caudoviricetes	Uroviricota	Heunggongvirae	Duplodnaviria	Group I	PHG	Unspecified	High-quality	High-quality	100	AAI-based (high-confidence)	0	high_confidence_prediction		FALSE	FALSE	TRUE
NC_028810	Mycobacterium phage Rufus	Mycobacterium phage Rufus Fromanvirus Caudoviricetes Uroviricota Heunggongvirae Duplodnaviria Viruses	52357	FALSE	63.854	DNA	2022-05-27	85	42.3529	57.6471	90.1312		0	Mycobacterium	Fromanvirus	Fromanvirus	Unclassified	Unclassified	Unclassified	Caudoviricetes	Uroviricota	Heunggongvirae	Duplodnaviria	Group I	PHG	Unspecified	High-quality	High-quality	100	AAI-based (high-confidence)	0	high_confidence_prediction		FALSE	FALSE	TRUE
NC_028798	Mycobacterium phage MarQuardt	Mycobacterium phage MarQuardt Microwolfvirus Caudoviricetes Uroviricota Heunggongvirae Duplodnaviria Viruses	50882	FALSE	64.036	DNA	2022-05-27	84	36.9048	63.0952	90.2814		3	Mycobacterium	Microwolfvirus	Microwolfvirus	Unclassified	Unclassified	Unclassified	Caudoviricetes	Uroviricota	Heunggongvirae	Duplodnaviria	Group I	PHG	Unspecified	High-quality	High-quality	100	AAI-based (high-confidence)	0	high_confidence_prediction		FALSE	FALSE	TRUE
NC_028794	Mycobacterium phage Piro94	Mycobacterium phage Piro94 Turbidovirus piro94 Turbidovirus Caudoviricetes Uroviricota Heunggongvirae Duplodnaviria Viruses	52647	FALSE	63.419	DNA	2022-05-27	87	37.931	62.069	89.5018		1	Mycobacterium	Turbidovirus	Turbidovirus	Unclassified	Unclassified	Unclassified	Caudoviricetes	Uroviricota	Heunggongvirae	Duplodnaviria	Group I	PHG	Unspecified	High-quality	High-quality	100	AAI-based (high-confidence)	0	high_confidence_prediction	NC_028794	TRUE	FALSE	TRUE
NC_028791	Mycobacterium phage MOOREtheMARYer	Mycobacterium phage MOOREtheMARYer Pinnievirus moorethemaryer Pinnievirus Gclasvirinae Caudoviricetes Uroviricota Heunggongvirae Duplodnaviria Viruses	44492	FALSE	68.581	DNA	2022-05-27	65	100	0	95.1474		0	Mycobacterium	Pinnievirus	Pinnievirus	Gclasvirinae	Unclassified	Unclassified	Caudoviricetes	Uroviricota	Heunggongvirae	Duplodnaviria	Group I	PHG	Unspecified	High-quality	High-quality	99.38	AAI-based (high-confidence)	0	high_confidence_prediction	NC_028791	TRUE	FALSE	TRUE
NC_028784	Mycobacterium phage Tasp14	Mycobacterium phage Tasp14 Fromanvirus Caudoviricetes Uroviricota Heunggongvirae Duplodnaviria Viruses	51409	FALSE	63.923	DNA	2022-05-27	84	46.4286	53.5714	89.8053		1	Mycobacterium	Fromanvirus	Fromanvirus	Unclassified	Unclassified	Unclassified	Caudoviricetes	Uroviricota	Heunggongvirae	Duplodnaviria	Group I	PHG	Unspecified	High-quality	High-quality	99.01	AAI-based (high-confidence)	0	high_confidence_prediction		FALSE	FALSE	TRUE
NC_028778	Mycobacterium phage Snenia	Mycobacterium phage Snenia Lumosvirus Lclasvirinae Vilmaviridae Caudoviricetes Uroviricota Heunggongvirae Duplodnaviria Viruses	75626	FALSE	59.276	DNA	2022-05-27	113	79.646	20.354	87.2716		10	Mycobacterium	Lumosvirus	Lumosvirus	Lclasvirinae	Vilmaviridae	Unclassified	Caudoviricetes	Uroviricota	Heunggongvirae	Duplodnaviria	Group I	PHG	Unspecified	High-quality	High-quality	99.48	AAI-based (high-confidence)	0	high_confidence_prediction		FALSE	FALSE	TRUE
NC_028757	Mycobacterium phage Tiffany	Mycobacterium phage Tiffany Microwolfvirus Caudoviricetes Uroviricota Heunggongvirae Duplodnaviria Viruses	50768	FALSE	63.991	DNA	2022-05-27	83	37.3494	62.6506	89.9287		3	Mycobacterium	Microwolfvirus	Microwolfvirus	Unclassified	Unclassified	Unclassified	Caudoviricetes	Uroviricota	Heunggongvirae	Duplodnaviria	Group I	PHG	Unspecified	High-quality	High-quality	100	AAI-based (high-confidence)	0	high_confidence_prediction		FALSE	FALSE	TRUE
NC_028678	Mycobacterium phage Cabrinians	Mycobacterium phage Cabrinians Cheoctovirus Gracegardnervirinae Caudoviricetes Uroviricota Heunggongvirae Duplodnaviria Viruses	56669	FALSE	61.208	DNA	2022-05-27	96	91.6667	8.33333	94.0567		0	Mycobacterium	Cheoctovirus	Cheoctovirus	Gracegardnervirinae	Unclassified	Unclassified	Caudoviricetes	Uroviricota	Heunggongvirae	Duplodnaviria	Group I	PHG	Unspecified	High-quality	High-quality	98.36	AAI-based (high-confidence)	0	high_confidence_prediction		FALSE	FALSE	TRUE
NC_027630	Propionibacterium phage Ouroboros	Propionibacterium phage Ouroboros Pahexavirus Caudoviricetes Uroviricota Heunggongvirae Duplodnaviria Viruses	29506	FALSE	53.928	DNA	2022-05-27	42	47.619	52.381	87.3382		0	Propionibacterium	Pahexavirus	Pahexavirus	Unclassified	Unclassified	Unclassified	Caudoviricetes	Uroviricota	Heunggongvirae	Duplodnaviria	Group I	PHG	Unspecified	High-quality	High-quality	100	AAI-based (high-confidence)	0.9	medium_confidence_prediction	NC_027630	TRUE	FALSE	TRUE
NC_027629	Propionibacterium phage Attacne	Propionibacterium phage Attacne Pahexavirus Caudoviricetes Uroviricota Heunggongvirae Duplodnaviria Viruses	28876	FALSE	54.706	DNA	2022-05-27	40	52.5	47.5	86.0126		0	Propionibacterium	Pahexavirus	Pahexavirus	Unclassified	Unclassified	Unclassified	Caudoviricetes	Uroviricota	Heunggongvirae	Duplodnaviria	Group I	PHG	Unspecified	High-quality	High-quality	98.02	AAI-based (high-confidence)	0.875	medium_confidence_prediction	NC_027629	TRUE	FALSE	TRUE
NC_027628	Propionibacterium phage Lauchelly	Propionibacterium phage Lauchelly Pahexavirus Caudoviricetes Uroviricota Heunggongvirae Duplodnaviria Viruses	29517	FALSE	53.86	DNA	2022-05-27	41	51.2195	48.7805	86.3807		0	Propionibacterium	Pahexavirus	Pahexavirus	Unclassified	Unclassified	Unclassified	Caudoviricetes	Uroviricota	Heunggongvirae	Duplodnaviria	Group I	PHG	Unspecified	High-quality	High-quality	100	AAI-based (high-confidence)	0.9375	medium_confidence_prediction	NC_027628	TRUE	FALSE	TRUE
NC_027627	Propionibacterium phage Solid	Propionibacterium phage Solid Pahexavirus Caudoviricetes Uroviricota Heunggongvirae Duplodnaviria Viruses	29440	FALSE	53.916	DNA	2022-05-27	42	50	50	88.1963		0	Propionibacterium	Pahexavirus	Pahexavirus	Unclassified	Unclassified	Unclassified	Caudoviricetes	Uroviricota	Heunggongvirae	Duplodnaviria	Group I	PHG	Unspecified	High-quality	High-quality	99.94	AAI-based (high-confidence)	0.875	medium_confidence_prediction	NC_027627	TRUE	FALSE	TRUE
NC_027626	Propionibacterium phage Procrass1	Propionibacterium phage Procrass1 Pahexavirus Caudoviricetes Uroviricota Heunggongvirae Duplodnaviria Viruses	29347	FALSE	54.04	DNA	2022-05-27	40	50	50	84.9797		0	Propionibacterium	Pahexavirus	Pahexavirus	Unclassified	Unclassified	Unclassified	Caudoviricetes	Uroviricota	Heunggongvirae	Duplodnaviria	Group I	PHG	Unspecified	High-quality	High-quality	99.62	AAI-based (high-confidence)	0.925	medium_confidence_prediction	NC_027626	TRUE	FALSE	TRUE
NC_027625	Propionibacterium phage Kubed	Propionibacterium phage Kubed Pahexavirus Caudoviricetes Uroviricota Heunggongvirae Duplodnaviria Viruses	29461	FALSE	54.526	DNA	2022-05-27	41	48.7805	51.2195	86.9522		0	Propionibacterium	Pahexavirus	Pahexavirus	Unclassified	Unclassified	Unclassified	Caudoviricetes	Uroviricota	Heunggongvirae	Duplodnaviria	Group I	PHG	Unspecified	High-quality	High-quality	100	AAI-based (high-confidence)	0.95	high_confidence_prediction	NC_027625	TRUE	FALSE	TRUE
NC_027624	Propionibacterium phage SKKY	Propionibacterium phage SKKY Pahexavirus Caudoviricetes Uroviricota Heunggongvirae Duplodnaviria Viruses	29594	FALSE	54.599	DNA	2022-05-27	41	53.6585	46.3415	83.6521		0	Propionibacterium	Pahexavirus	Pahexavirus	Unclassified	Unclassified	Unclassified	Caudoviricetes	Uroviricota	Heunggongvirae	Duplodnaviria	Group I	PHG	Unspecified	High-quality	High-quality	100	AAI-based (high-confidence)	0.9	medium_confidence_prediction	NC_027624	TRUE	FALSE	TRUE
NC_027622	Propionibacterium phage Stormborn	Propionibacterium phage Stormborn Pahexavirus Caudoviricetes Uroviricota Heunggongvirae Duplodnaviria Viruses	29330	FALSE	53.802	DNA	2022-05-27	42	52.381	47.619	85.0188		0	Propionibacterium	Pahexavirus	Pahexavirus	Unclassified	Unclassified	Unclassified	Caudoviricetes	Uroviricota	Heunggongvirae	Duplodnaviria	Group I	PHG	Unspecified	High-quality	High-quality	99.56	AAI-based (high-confidence)	0.825	medium_confidence_prediction	NC_027622	TRUE	FALSE	TRUE
NC_027621	Propionibacterium phage Wizzo	Propionibacterium phage Wizzo Pahexavirus Caudoviricetes Uroviricota Heunggongvirae Duplodnaviria Viruses	29463	FALSE	54.441	DNA	2022-05-27	41	53.6585	46.3415	86.1929		0	Propionibacterium	Pahexavirus	Pahexavirus	Unclassified	Unclassified	Unclassified	Caudoviricetes	Uroviricota	Heunggongvirae	Duplodnaviria	Group I	PHG	Unspecified	High-quality	High-quality	100	AAI-based (high-confidence)	0.875	medium_confidence_prediction	NC_027621	TRUE	FALSE	TRUE
NC_027620	Propionibacterium phage MrAK	Propionibacterium phage MrAK Pahexavirus Caudoviricetes Uroviricota Heunggongvirae Duplodnaviria Viruses	29726	FALSE	54.417	DNA	2022-05-27	41	51.2195	48.7805	85.5009		0	Propionibacterium	Pahexavirus	Pahexavirus	Unclassified	Unclassified	Unclassified	Caudoviricetes	Uroviricota	Heunggongvirae	Duplodnaviria	Group I	PHG	Unspecified	High-quality	High-quality	100	AAI-based (high-confidence)	0.95	high_confidence_prediction	NC_027620	TRUE	FALSE	TRUE
NC_026604	Mycobacterium phage Cerasum	Mycobacterium phage Cerasum Cheoctovirus Gracegardnervirinae Caudoviricetes Uroviricota Heunggongvirae Duplodnaviria Viruses	53636	FALSE	61.494	DNA	2022-05-27	96	94.7917	5.20833	95.6167		0	Mycobacterium	Cheoctovirus	Cheoctovirus	Gracegardnervirinae	Unclassified	Unclassified	Caudoviricetes	Uroviricota	Heunggongvirae	Duplodnaviria	Group I	PHG	Unspecified	High-quality	High-quality	93.13	AAI-based (high-confidence)	0	high_confidence_prediction		FALSE	FALSE	TRUE
NC_026597	Mycobacterium phage Sparky	Mycobacterium phage Sparky Sparkyvirus sparky Sparkyvirus Caudoviricetes Uroviricota Heunggongvirae Duplodnaviria Viruses	63334	FALSE	65.164	DNA	2022-05-27	86	93.0233	6.97674	92.7543		4	Mycobacterium	Sparkyvirus	Sparkyvirus	Unclassified	Unclassified	Unclassified	Caudoviricetes	Uroviricota	Heunggongvirae	Duplodnaviria	Group I	PHG	Unspecified	High-quality	High-quality	100	AAI-based (high-confidence)	0	high_confidence_prediction	NC_026597	TRUE	FALSE	TRUE
NC_026596	Mycobacterium phage Inventum	Mycobacterium phage Inventum Cheoctovirus inventum Cheoctovirus Gracegardnervirinae Caudoviricetes Uroviricota Heunggongvirae Duplodnaviria Viruses	57052	FALSE	61.376	DNA	2022-05-27	96	95.8333	4.16667	92.6523		0	Mycobacterium	Cheoctovirus	Cheoctovirus	Gracegardnervirinae	Unclassified	Unclassified	Caudoviricetes	Uroviricota	Heunggongvirae	Duplodnaviria	Group I	PHG	Unspecified	High-quality	High-quality	99.04	AAI-based (high-confidence)	0	high_confidence_prediction	NC_026596	TRUE	FALSE	TRUE
NC_026590	Mycobacterium phage Gaia	Mycobacterium phage Gaia Gaiavirus Caudoviricetes Uroviricota Heunggongvirae Duplodnaviria Viruses	90460	FALSE	56.831	DNA	2022-05-27	155	67.7419	32.2581	85.7639		3	Mycobacterium	Gaiavirus	Gaiavirus	Unclassified	Unclassified	Unclassified	Caudoviricetes	Uroviricota	Heunggongvirae	Duplodnaviria	Group I	PHG	Unspecified	High-quality	High-quality	100	AAI-based (high-confidence)	0.0125	high_confidence_prediction	NC_026590	TRUE	FALSE	TRUE
NC_026589	Mycobacterium phage Sbash	Mycobacterium phage Sbash Chenonavirus Caudoviricetes Uroviricota Heunggongvirae Duplodnaviria Viruses	55832	FALSE	65.647	DNA	2022-05-27	84	86.9048	13.0952	92.318		0	Mycobacterium	Chenonavirus	Chenonavirus	Unclassified	Unclassified	Unclassified	Caudoviricetes	Uroviricota	Heunggongvirae	Duplodnaviria	Group I	PHG	Unspecified	High-quality	High-quality	99.2	AAI-based (high-confidence)	0	high_confidence_prediction	NC_026589	TRUE	FALSE	TRUE
NC_024371	Mycobacterium phage Damien	Mycobacterium phage Damien Konstantinevirus Caudoviricetes Uroviricota Heunggongvirae Duplodnaviria Viruses	68386	FALSE	57.604	DNA	2022-05-27	83	98.7952	1.20482	88.8033		0	Mycobacterium	Konstantinevirus	Konstantinevirus	Unclassified	Unclassified	Unclassified	Caudoviricetes	Uroviricota	Heunggongvirae	Duplodnaviria	Group I	PHG	Unspecified	High-quality	High-quality	98.42	AAI-based (high-confidence)	1	high_confidence_prediction		FALSE	FALSE	TRUE
NC_024209	Mycobacterium phage Hawkeye	Mycobacterium phage Hawkeye Hawkeyevirus Dclasvirinae Caudoviricetes Uroviricota Heunggongvirae Duplodnaviria Viruses	67383	FALSE	57.05	DNA	2022-05-27	92	95.6522	4.34783	91.9861		0	Mycobacterium	Hawkeyevirus	Hawkeyevirus	Dclasvirinae	Unclassified	Unclassified	Caudoviricetes	Uroviricota	Heunggongvirae	Duplodnaviria	Group I	PHG	Unspecified	High-quality	High-quality	100	AAI-based (high-confidence)	0.5125	low_confidence_prediction	NC_024209	TRUE	FALSE	TRUE
NC_024148	Mycobacterium phage Phantastic	Mycobacterium phage Phantastic Veracruzvirus phantastic Veracruzvirus Caudoviricetes Uroviricota Heunggongvirae Duplodnaviria Viruses	50101	FALSE	63.805	DNA	2022-05-27	83	36.1446	63.8554	90.2597		1	Mycobacterium	Veracruzvirus	Veracruzvirus	Unclassified	Unclassified	Unclassified	Caudoviricetes	Uroviricota	Heunggongvirae	Duplodnaviria	Group I	PHG	Unspecified	High-quality	High-quality	100	AAI-based (high-confidence)	0	high_confidence_prediction	NC_024148	TRUE	FALSE	TRUE
NC_024145	Mycobacterium phage Hosp	Mycobacterium phage Hosp Bclasvirinae Caudoviricetes Uroviricota Heunggongvirae Duplodnaviria Viruses	70667	FALSE	69.886	DNA	2022-05-27	94	51.0638	48.9362	94.8349		0	Mycobacterium	Bclasvirinae	Unclassified	Bclasvirinae	Unclassified	Unclassified	Caudoviricetes	Uroviricota	Heunggongvirae	Duplodnaviria	Group I	PHG	Unspecified	High-quality	High-quality	99.22	AAI-based (high-confidence)	0.9875	high_confidence_prediction		FALSE	FALSE	TRUE
NC_024143	Mycobacterium phage Lamina13	Mycobacterium phage Lamina13 Fromanvirus Caudoviricetes Uroviricota Heunggongvirae Duplodnaviria Viruses	53255	FALSE	63.664	DNA	2022-05-27	87	43.6782	56.3218	88.7748		0	Mycobacterium	Fromanvirus	Fromanvirus	Unclassified	Unclassified	Unclassified	Caudoviricetes	Uroviricota	Heunggongvirae	Duplodnaviria	Group I	PHG	Unspecified	High-quality	High-quality	100	AAI-based (high-confidence)	0	high_confidence_prediction		FALSE	FALSE	TRUE
NC_023748	Mycobacterium phage SkiPole	Mycobacterium phage SkiPole Fromanvirus Caudoviricetes Uroviricota Heunggongvirae Duplodnaviria Viruses	53137	FALSE	63.649	DNA	2022-05-27	96	43.75	56.25	88.9832		0	Mycobacterium	Fromanvirus	Fromanvirus	Unclassified	Unclassified	Unclassified	Caudoviricetes	Uroviricota	Heunggongvirae	Duplodnaviria	Group I	PHG	Unspecified	High-quality	High-quality	100	AAI-based (high-confidence)	0	high_confidence_prediction	NC_023748	TRUE	FALSE	TRUE
NC_023732	Mycobacterium phage Rumpelstiltskin	Mycobacterium phage Rumpelstiltskin Faithunavirus rumpelstiltskin Faithunavirus Lclasvirinae Vilmaviridae Caudoviricetes Uroviricota Heunggongvirae Duplodnaviria Viruses	69279	FALSE	58.911	DNA	2022-05-27	103	85.4369	14.5631	90.1269		1	Mycobacterium	Faithunavirus	Faithunavirus	Lclasvirinae	Vilmaviridae	Unclassified	Caudoviricetes	Uroviricota	Heunggongvirae	Duplodnaviria	Group I	PHG	Unspecified	High-quality	High-quality	91.62	AAI-based (high-confidence)	0	high_confidence_prediction	NC_023732	TRUE	FALSE	TRUE
NC_023705	Mycobacterium phage Liefie	Mycobacterium phage Liefie Liefievirus Gclasvirinae Caudoviricetes Uroviricota Heunggongvirae Duplodnaviria Viruses	41650	FALSE	66.783	DNA	2022-05-27	59	96.6102	3.38983	95.4742		0	Mycobacterium	Liefievirus	Liefievirus	Gclasvirinae	Unclassified	Unclassified	Caudoviricetes	Uroviricota	Heunggongvirae	Duplodnaviria	Group I	PHG	Unspecified	High-quality	High-quality	96.82	AAI-based (high-confidence)	0	high_confidence_prediction	NC_023705	TRUE	FALSE	TRUE
NC_023698	Mycobacterium phage Avani	Mycobacterium phage Avani Avanivirus Gracegardnervirinae Caudoviricetes Uroviricota Heunggongvirae Duplodnaviria Viruses	54470	FALSE	60.973	DNA	2022-05-27	102	91.1765	8.82353	94.0095		0	Mycobacterium	Avanivirus	Avanivirus	Gracegardnervirinae	Unclassified	Unclassified	Caudoviricetes	Uroviricota	Heunggongvirae	Duplodnaviria	Group I	PHG	Unspecified	High-quality	High-quality	97.23	AAI-based (high-confidence)	0	high_confidence_prediction	NC_023698	TRUE	FALSE	TRUE
NC_023691	Mycobacterium phage Patience	Mycobacterium phage Patience Patiencevirus Caudoviricetes Uroviricota Heunggongvirae Duplodnaviria Viruses	70506	FALSE	50.304	DNA	2022-05-27	101	100	0	93.402		1	Mycobacterium	Patiencevirus	Patiencevirus	Unclassified	Unclassified	Unclassified	Caudoviricetes	Uroviricota	Heunggongvirae	Duplodnaviria	Group I	PHG	Unspecified	High-quality	High-quality	100	AAI-based (high-confidence)	0.9830666382509534	high_confidence_prediction	NC_023691	TRUE	FALSE	TRUE
NC_023687	Mycobacterium phage Bruns	Mycobacterium phage Bruns Fromanvirus Caudoviricetes Uroviricota Heunggongvirae Duplodnaviria Viruses	53003	FALSE	63.617	DNA	2022-05-27	93	37.6344	62.3656	90.7647		0	Mycobacterium	Fromanvirus	Fromanvirus	Unclassified	Unclassified	Unclassified	Caudoviricetes	Uroviricota	Heunggongvirae	Duplodnaviria	Group I	PHG	Unspecified	High-quality	High-quality	100	AAI-based (high-confidence)	0	high_confidence_prediction	NC_023687	TRUE	FALSE	TRUE
NC_023603	Mycobacterium phage 39HC	Mycobacterium phage 39HC Bclasvirinae Caudoviricetes Uroviricota Heunggongvirae Duplodnaviria Viruses	71565	FALSE	70.003	DNA	2022-05-27	100	52	48	95.4223		0	Mycobacterium	Bclasvirinae	Unclassified	Bclasvirinae	Unclassified	Unclassified	Caudoviricetes	Uroviricota	Heunggongvirae	Duplodnaviria	Group I	PHG	Unspecified	High-quality	High-quality	100	AAI-based (high-confidence)	1	high_confidence_prediction		FALSE	FALSE	TRUE
NC_023600	Mycobacterium phage Jolie1	Mycobacterium phage Jolie1 Bclasvirinae Caudoviricetes Uroviricota Heunggongvirae Duplodnaviria Viruses	71058	FALSE	69.877	DNA	2022-05-27	95	50.5263	49.4737	95.0013		0	Mycobacterium	Bclasvirinae	Unclassified	Bclasvirinae	Unclassified	Unclassified	Caudoviricetes	Uroviricota	Heunggongvirae	Duplodnaviria	Group I	PHG	Unspecified	High-quality	High-quality	99.86	AAI-based (high-confidence)	1	high_confidence_prediction	NC_023600	TRUE	FALSE	TRUE
NC_023553	Mycobacterium phage Echild	Mycobacterium phage Echild Turbidovirus Caudoviricetes Uroviricota Heunggongvirae Duplodnaviria Viruses	53159	FALSE	63.69	DNA	2022-05-27	93	37.6344	62.3656	91.9374		0	Mycobacterium	Turbidovirus	Turbidovirus	Unclassified	Unclassified	Unclassified	Caudoviricetes	Uroviricota	Heunggongvirae	Duplodnaviria	Group I	PHG	Unspecified	High-quality	High-quality	100	AAI-based (high-confidence)	0.025	high_confidence_prediction		FALSE	FALSE	TRUE
NC_023578	Mycobacterium phage Oaker	Mycobacterium phage Oaker Konstantinevirus Caudoviricetes Uroviricota Heunggongvirae Duplodnaviria Viruses	69099	FALSE	57.546	DNA	2022-05-27	86	98.8372	1.16279	88.9506		0	Mycobacterium	Konstantinevirus	Konstantinevirus	Unclassified	Unclassified	Unclassified	Caudoviricetes	Uroviricota	Heunggongvirae	Duplodnaviria	Group I	PHG	Unspecified	High-quality	High-quality	99.46	AAI-based (high-confidence)	1	high_confidence_prediction		FALSE	FALSE	TRUE
NC_022329	Mycobacterium phage PhrostyMug	Mycobacterium phage PhrostyMug Fromanvirus Caudoviricetes Uroviricota Heunggongvirae Duplodnaviria Viruses	53636	FALSE	63.677	DNA	2022-05-27	86	46.5116	53.4884	87.7358		0	Mycobacterium	Fromanvirus	Fromanvirus	Unclassified	Unclassified	Unclassified	Caudoviricetes	Uroviricota	Heunggongvirae	Duplodnaviria	Group I	PHG	Unspecified	High-quality	High-quality	100	AAI-based (high-confidence)	0	high_confidence_prediction		FALSE	FALSE	TRUE
NC_022324	Mycobacterium phage SarFire	Mycobacterium phage SarFire Fromanvirus Caudoviricetes Uroviricota Heunggongvirae Duplodnaviria Viruses	53701	FALSE	63.813	DNA	2022-05-27	92	39.1304	60.8696	90.6855		0	Mycobacterium	Fromanvirus	Fromanvirus	Unclassified	Unclassified	Unclassified	Caudoviricetes	Uroviricota	Heunggongvirae	Duplodnaviria	Group I	PHG	Unspecified	High-quality	High-quality	100	AAI-based (high-confidence)	0	high_confidence_prediction		FALSE	FALSE	TRUE
NC_022071	Mycobacterium phage Crossroads	Mycobacterium phage Crossroads Faithunavirus Lclasvirinae Vilmaviridae Caudoviricetes Uroviricota Heunggongvirae Duplodnaviria Viruses	76129	FALSE	58.945	DNA	2022-05-27	118	80.5085	19.4915	88.4788		13	Mycobacterium	Faithunavirus	Faithunavirus	Lclasvirinae	Vilmaviridae	Unclassified	Caudoviricetes	Uroviricota	Heunggongvirae	Duplodnaviria	Group I	PHG	Unspecified	High-quality	High-quality	100	AAI-based (high-confidence)	0	high_confidence_prediction		FALSE	FALSE	TRUE
NC_022069	Mycobacterium phage Jabbawokkie	Mycobacterium phage Jabbawokkie Avanivirus Gracegardnervirinae Caudoviricetes Uroviricota Heunggongvirae Duplodnaviria Viruses	55213	FALSE	61.073	DNA	2022-05-27	99	87.8788	12.1212	94.3908		0	Mycobacterium	Avanivirus	Avanivirus	Gracegardnervirinae	Unclassified	Unclassified	Caudoviricetes	Uroviricota	Heunggongvirae	Duplodnaviria	Group I	PHG	Unspecified	High-quality	High-quality	98.45	AAI-based (high-confidence)	0.0125	high_confidence_prediction		FALSE	FALSE	TRUE
NC_022068	Mycobacterium phage Daenerys	Mycobacterium phage Daenerys Cheoctovirus Gracegardnervirinae Caudoviricetes Uroviricota Heunggongvirae Duplodnaviria Viruses	58043	FALSE	61.553	DNA	2022-05-27	99	95.9596	4.0404	95.2363		0	Mycobacterium	Cheoctovirus	Cheoctovirus	Gracegardnervirinae	Unclassified	Unclassified	Caudoviricetes	Uroviricota	Heunggongvirae	Duplodnaviria	Group I	PHG	Unspecified	High-quality	High-quality	100	AAI-based (high-confidence)	0	high_confidence_prediction		FALSE	FALSE	TRUE
NC_022062	Mycobacterium phage Trouble	Mycobacterium phage Trouble Fromanvirus Caudoviricetes Uroviricota Heunggongvirae Duplodnaviria Viruses	52102	FALSE	63.602	DNA	2022-05-27	86	46.5116	53.4884	89.5589		0	Mycobacterium	Fromanvirus	Fromanvirus	Unclassified	Unclassified	Unclassified	Caudoviricetes	Uroviricota	Heunggongvirae	Duplodnaviria	Group I	PHG	Unspecified	High-quality	High-quality	100	AAI-based (high-confidence)	0	high_confidence_prediction		FALSE	FALSE	TRUE
NC_022060	Mycobacterium phage Velveteen	Mycobacterium phage Velveteen Cheoctovirus Gracegardnervirinae Caudoviricetes Uroviricota Heunggongvirae Duplodnaviria Viruses	54314	FALSE	61.465	DNA	2022-05-27	98	94.898	5.10204	95.4008		0	Mycobacterium	Cheoctovirus	Cheoctovirus	Gracegardnervirinae	Unclassified	Unclassified	Caudoviricetes	Uroviricota	Heunggongvirae	Duplodnaviria	Group I	PHG	Unspecified	High-quality	High-quality	94.27	AAI-based (high-confidence)	0	high_confidence_prediction		FALSE	FALSE	TRUE
NC_022054	Mycobacterium phage Muddy	Mycobacterium phage Muddy Mapvirus Caudoviricetes Uroviricota Heunggongvirae Duplodnaviria Viruses	48228	FALSE	58.827	DNA	2022-05-27	66	75.7576	24.2424	91.8014		0	Mycobacterium	Mapvirus	Mapvirus	Unclassified	Unclassified	Unclassified	Caudoviricetes	Uroviricota	Heunggongvirae	Duplodnaviria	Group I	PHG	Unspecified	High-quality	High-quality	100	AAI-based (high-confidence)	0.925	medium_confidence_prediction		FALSE	FALSE	TRUE
NC_022052	Mycobacterium phage Whirlwind	Mycobacterium phage Whirlwind Lumosvirus whirlwind Lumosvirus Lclasvirinae Vilmaviridae Caudoviricetes Uroviricota Heunggongvirae Duplodnaviria Viruses	76050	FALSE	59.344	DNA	2022-05-27	113	80.531	19.469	87.1216		11	Mycobacterium	Lumosvirus	Lumosvirus	Lclasvirinae	Vilmaviridae	Unclassified	Caudoviricetes	Uroviricota	Heunggongvirae	Duplodnaviria	Group I	PHG	Unspecified	High-quality	High-quality	100	AAI-based (high-confidence)	0	high_confidence_prediction	NC_022052	TRUE	FALSE	TRUE
NC_021538	Mycobacterium phage Job42	Mycobacterium phage Job42 Cheoctovirus Gracegardnervirinae Caudoviricetes Uroviricota Heunggongvirae Duplodnaviria Viruses	59626	FALSE	61.158	DNA	2022-05-27	100	95	5	94.8311		0	Mycobacterium	Cheoctovirus	Cheoctovirus	Gracegardnervirinae	Unclassified	Unclassified	Caudoviricetes	Uroviricota	Heunggongvirae	Duplodnaviria	Group I	PHG	Unspecified	High-quality	High-quality	100	AAI-based (high-confidence)	0	high_confidence_prediction		FALSE	FALSE	TRUE
NC_021535	Mycobacterium phage Jobu08	Mycobacterium phage Jobu08 Microwolfvirus Caudoviricetes Uroviricota Heunggongvirae Duplodnaviria Viruses	50679	FALSE	64.032	DNA	2022-05-27	82	36.5854	63.4146	90.057		3	Mycobacterium	Microwolfvirus	Microwolfvirus	Unclassified	Unclassified	Unclassified	Caudoviricetes	Uroviricota	Heunggongvirae	Duplodnaviria	Group I	PHG	Unspecified	High-quality	High-quality	100	AAI-based (high-confidence)	0	high_confidence_prediction		FALSE	FALSE	TRUE
NC_021339	Streptomyces phage Zemlya	Streptomyces phage Zemlya Likavirus Arquatrovirinae Caudoviricetes Uroviricota Heunggongvirae Duplodnaviria Viruses	51077	FALSE	65.673	DNA	2022-05-27	72	63.8889	36.1111	90.7277		0	Streptomyces	Likavirus	Likavirus	Arquatrovirinae	Unclassified	Unclassified	Caudoviricetes	Uroviricota	Heunggongvirae	Duplodnaviria	Group I	PHG	Unspecified	High-quality	High-quality	100	AAI-based (high-confidence)	0.1375	medium_confidence_prediction	NC_021339	TRUE	FALSE	TRUE
NC_021304	Streptomyces phage Sujidade	Streptomyces phage Sujidade Likavirus Arquatrovirinae Caudoviricetes Uroviricota Heunggongvirae Duplodnaviria Viruses	51552	FALSE	65.706	DNA	2022-05-27	75	62.6667	37.3333	90.5959		0	Streptomyces	Likavirus	Likavirus	Arquatrovirinae	Unclassified	Unclassified	Caudoviricetes	Uroviricota	Heunggongvirae	Duplodnaviria	Group I	PHG	Unspecified	High-quality	High-quality	100	AAI-based (high-confidence)	0.05	high_confidence_prediction	NC_021304	TRUE	FALSE	TRUE
NC_021301	Mycobacterium phage SiSi	Mycobacterium phage SiSi Cheoctovirus sisi Cheoctovirus Gracegardnervirinae Caudoviricetes Uroviricota Heunggongvirae Duplodnaviria Viruses	56279	FALSE	61.492	DNA	2022-05-27	93	91.3978	8.60215	94.4366		0	Mycobacterium	Cheoctovirus	Cheoctovirus	Gracegardnervirinae	Unclassified	Unclassified	Caudoviricetes	Uroviricota	Heunggongvirae	Duplodnaviria	Group I	PHG	Unspecified	High-quality	High-quality	97.72	AAI-based (high-confidence)	0.0125	high_confidence_prediction	NC_021301	TRUE	FALSE	TRUE
NC_021298	Streptomyces phage Lika	Streptomyces phage Lika Likavirus Arquatrovirinae Caudoviricetes Uroviricota Heunggongvirae Duplodnaviria Viruses	51252	FALSE	65.796	DNA	2022-05-27	73	61.6438	38.3562	89.9789		0	Streptomyces	Likavirus	Likavirus	Arquatrovirinae	Unclassified	Unclassified	Caudoviricetes	Uroviricota	Heunggongvirae	Duplodnaviria	Group I	PHG	Unspecified	High-quality	High-quality	100	AAI-based (high-confidence)	0.0875	medium_confidence_prediction	NC_021298	TRUE	FALSE	TRUE
NC_019414	Streptomyces phage R4	Streptomyces phage R4 Arequatrovirus Arquatrovirinae Caudoviricetes Uroviricota Heunggongvirae Duplodnaviria Viruses	51071	FALSE	66.962	DNA	2022-05-27	79	56.962	43.038	89.4852		1	Streptomyces	Arequatrovirus	Arequatrovirus	Arquatrovirinae	Unclassified	Unclassified	Caudoviricetes	Uroviricota	Heunggongvirae	Duplodnaviria	Group I	PHG	Streptomyces coelicolor A3(2)	High-quality	High-quality	100	AAI-based (high-confidence)	0.5	low_confidence_prediction	NC_019414	TRUE	FALSE	TRUE
NC_015584	Mycobacterium phage Faith1	Mycobacterium phage Faith1 Faithunavirus faith1 Faithunavirus Lclasvirinae Vilmaviridae Caudoviricetes Uroviricota Heunggongvirae Duplodnaviria Viruses	75960	FALSE	58.918	DNA	2022-05-27	119	78.1513	21.8487	89.0034		12	Mycobacterium	Faithunavirus	Faithunavirus	Lclasvirinae	Vilmaviridae	Unclassified	Caudoviricetes	Uroviricota	Heunggongvirae	Duplodnaviria	Group I	PHG	Unspecified	High-quality	High-quality	100	AAI-based (high-confidence)	0	high_confidence_prediction	NC_015584	TRUE	FALSE	TRUE
NC_014461	Mycobacterium phage LeBron	Mycobacterium phage LeBron Bronvirus Lclasvirinae Vilmaviridae Caudoviricetes Uroviricota Heunggongvirae Duplodnaviria Viruses	73453	FALSE	58.835	DNA	2022-05-27	110	80.9091	19.0909	88.4171		9	Mycobacterium	Bronvirus	Bronvirus	Lclasvirinae	Vilmaviridae	Unclassified	Caudoviricetes	Uroviricota	Heunggongvirae	Duplodnaviria	Group I	PHG	Unspecified	High-quality	High-quality	97.15	AAI-based (high-confidence)	0	high_confidence_prediction	NC_014461	TRUE	FALSE	TRUE
NC_012788	Mycobacterium phage Angel	Mycobacterium phage Angel Liefievirus Gclasvirinae Caudoviricetes Uroviricota Heunggongvirae Duplodnaviria Viruses	41441	FALSE	66.69	DNA	2022-05-27	60	96.6667	3.33333	95.1883		0	Mycobacterium	Liefievirus	Liefievirus	Gclasvirinae	Unclassified	Unclassified	Caudoviricetes	Uroviricota	Heunggongvirae	Duplodnaviria	Group I	PHG	Unspecified	High-quality	High-quality	96.31	AAI-based (high-confidence)	0	high_confidence_prediction		FALSE	FALSE	TRUE
NC_011267	Mycobacterium phage Solon	Mycobacterium phage Solon Fromanvirus Caudoviricetes Uroviricota Heunggongvirae Duplodnaviria Viruses	49487	FALSE	63.843	DNA	2022-05-27	81	48.1481	51.8519	90.157		0	Mycobacterium	Fromanvirus	Fromanvirus	Unclassified	Unclassified	Unclassified	Caudoviricetes	Uroviricota	Heunggongvirae	Duplodnaviria	Group I	PHG	Mycobacterium sp.	High-quality	High-quality	95.3	AAI-based (high-confidence)	0.0125	high_confidence_prediction	NC_011267	TRUE	FALSE	TRUE
NC_011021	Mycobacterium phage Lockley	Mycobacterium phage Lockley Fromanvirus Caudoviricetes Uroviricota Heunggongvirae Duplodnaviria Viruses	51478	FALSE	63.425	DNA	2022-05-27	90	41.1111	58.8889	90.901		0	Mycobacterium	Fromanvirus	Fromanvirus	Unclassified	Unclassified	Unclassified	Caudoviricetes	Uroviricota	Heunggongvirae	Duplodnaviria	Group I	PHG	Mycobacterium sp.	High-quality	High-quality	99.15	AAI-based (high-confidence)	0	high_confidence_prediction	NC_011021	TRUE	FALSE	TRUE
NC_011019	Mycobacterium phage KBG	Mycobacterium phage KBG Fromanvirus Caudoviricetes Uroviricota Heunggongvirae Duplodnaviria Viruses	53572	FALSE	63.572	DNA	2022-05-27	87	44.8276	55.1724	91.5366		0	Mycobacterium	Fromanvirus	Fromanvirus	Unclassified	Unclassified	Unclassified	Caudoviricetes	Uroviricota	Heunggongvirae	Duplodnaviria	Group I	PHG	Mycobacterium sp.	High-quality	High-quality	100	AAI-based (high-confidence)	0	high_confidence_prediction	NC_011019	TRUE	FALSE	TRUE
NC_011020	Mycobacterium phage Jasper	Mycobacterium phage Jasper Fromanvirus Caudoviricetes Uroviricota Heunggongvirae Duplodnaviria Viruses	50968	FALSE	63.713	DNA	2022-05-27	90	40	60	91.4986		0	Mycobacterium	Fromanvirus	Fromanvirus	Unclassified	Unclassified	Unclassified	Caudoviricetes	Uroviricota	Heunggongvirae	Duplodnaviria	Group I	PHG	Mycobacterium sp.	High-quality	High-quality	98.18	AAI-based (high-confidence)	0	high_confidence_prediction	NC_011020	TRUE	FALSE	TRUE
NC_009877	Mycobacterium phage U2	Mycobacterium phage U2 Fromanvirus Caudoviricetes Uroviricota Heunggongvirae Duplodnaviria Viruses	51277	FALSE	63.699	DNA	2022-05-27	87	41.3793	58.6207	92.2694		0	Mycobacterium	Fromanvirus	Fromanvirus	Unclassified	Unclassified	Unclassified	Caudoviricetes	Uroviricota	Heunggongvirae	Duplodnaviria	Group I	PHG	Mycobacterium sp.	High-quality	High-quality	98.75	AAI-based (high-confidence)	0	high_confidence_prediction	NC_009877	TRUE	FALSE	TRUE
NC_062763	Halorubrum virus HSTV-4	Halorubrum virus HSTV-4 Haloferacalesvirus Hafunaviridae Thumleimavirales Caudoviricetes Uroviricota Heunggongvirae Duplodnaviria Viruses	75181	FALSE	56.711	DNA	2022-05-16	109	33.945	66.055	88.8083		2	Halorubrum	Haloferacalesvirus	Haloferacalesvirus	Unclassified	Hafunaviridae	Thumleimavirales	Caudoviricetes	Uroviricota	Heunggongvirae	Duplodnaviria	Group I	PHG	Halorubrum sodomense	Complete	High-quality	100	DTR (high-confidence)	0.025	high_confidence_prediction		FALSE	FALSE	TRUE
NC_062762	Halorubrum virus HRTV-29	Halorubrum virus HRTV-29 Caudoviricetes Uroviricota Heunggongvirae Duplodnaviria Viruses	36603	FALSE	60.793	DNA	2022-05-16	67	98.5075	1.49254	94.107		0	Halorubrum	Unclassified	Unclassified	Unclassified	Unclassified	Unclassified	Caudoviricetes	Uroviricota	Heunggongvirae	Duplodnaviria	Group I	PHG	Halorubrum sp.	High-quality	High-quality	100	AAI-based (high-confidence)	0.575	low_confidence_prediction		FALSE	FALSE	TRUE
NC_062761	Halorubrum virus HRTV-28	Halorubrum virus HRTV-28 Caudoviricetes Uroviricota Heunggongvirae Duplodnaviria Viruses	35270	FALSE	64.278	DNA	2022-05-16	68	80.8824	19.1176	91.5821		0	Halorubrum	Unclassified	Unclassified	Unclassified	Unclassified	Unclassified	Caudoviricetes	Uroviricota	Heunggongvirae	Duplodnaviria	Group I	PHG	Halorubrum sp.	High-quality	High-quality	100	AAI-based (high-confidence)	0.7875	medium_confidence_prediction		FALSE	FALSE	TRUE
NC_062760	Halorubrum virus HRTV-27	Halorubrum virus HRTV-27 Haloferacalesvirus Hafunaviridae Thumleimavirales Caudoviricetes Uroviricota Heunggongvirae Duplodnaviria Viruses	56593	FALSE	62.022	DNA	2022-05-16	92	41.3043	58.6957	86.2456		1	Halorubrum	Haloferacalesvirus	Haloferacalesvirus	Unclassified	Hafunaviridae	Thumleimavirales	Caudoviricetes	Uroviricota	Heunggongvirae	Duplodnaviria	Group I	PHG	Halorubrum sp.	Complete	High-quality	100	DTR (high-confidence)	0.0625	medium_confidence_prediction		FALSE	FALSE	TRUE
NC_062759	Halorubrum virus HRTV-25	Halorubrum virus HRTV-25 Haloferacalesvirus Hafunaviridae Thumleimavirales Caudoviricetes Uroviricota Heunggongvirae Duplodnaviria Viruses	61934	FALSE	55.85	DNA	2022-05-16	96	37.5	62.5	89.7149		1	Halorubrum	Haloferacalesvirus	Haloferacalesvirus	Unclassified	Hafunaviridae	Thumleimavirales	Caudoviricetes	Uroviricota	Heunggongvirae	Duplodnaviria	Group I	PHG	Halorubrum sp.	Complete	High-quality	100	DTR (medium-confidence)	0.2125	medium_confidence_prediction		FALSE	FALSE	TRUE
NC_062758	Halorubrum virus HRTV-10	Halorubrum virus HRTV-10 Haloferacalesvirus Hafunaviridae Thumleimavirales Caudoviricetes Uroviricota Heunggongvirae Duplodnaviria Viruses	76759	FALSE	56.653	DNA	2022-05-16	113	33.6283	66.3717	87.4373		5	Halorubrum	Haloferacalesvirus	Haloferacalesvirus	Unclassified	Hafunaviridae	Thumleimavirales	Caudoviricetes	Uroviricota	Heunggongvirae	Duplodnaviria	Group I	PHG	Halorubrum sp.	Complete	High-quality	100	DTR (high-confidence)	0.0375	high_confidence_prediction		FALSE	FALSE	TRUE
NC_062757	Halorubrum virus HATV-3	Halorubrum virus HATV-3 Caudoviricetes Uroviricota Heunggongvirae Duplodnaviria Viruses	42293	FALSE	51.063	DNA	2022-05-16	70	74.2857	25.7143	90.5209		1	Halorubrum	Unclassified	Unclassified	Unclassified	Unclassified	Unclassified	Caudoviricetes	Uroviricota	Heunggongvirae	Duplodnaviria	Group I	PHG	Halorubrum sp.	High-quality	High-quality	90.08	AAI-based (medium-confidence)	0.9200440528634362	medium_confidence_prediction		FALSE	FALSE	TRUE
NC_062756	Haloarcula tailed virus 2	Haloarcula tailed virus 2 Eilatmyovirus HATV2 Eilatmyovirus Soleiviridae Thumleimavirales Caudoviricetes Uroviricota Heunggongvirae Duplodnaviria Viruses	63301	FALSE	49.713	DNA	2022-05-16	102	59.8039	40.1961	83.0619		3	Haloarcula	Eilatmyovirus	Eilatmyovirus	Unclassified	Soleiviridae	Thumleimavirales	Caudoviricetes	Uroviricota	Heunggongvirae	Duplodnaviria	Group I	PHG	Halorubrum sp.	Complete	High-quality	100	DTR (high-confidence)	0.897522	medium_confidence_prediction		FALSE	FALSE	TRUE
NC_062755	Haloarcula virus HJTV-2	Haloarcula virus HJTV-2 Haloferacalesvirus Hafunaviridae Thumleimavirales Caudoviricetes Uroviricota Heunggongvirae Duplodnaviria Viruses	76821	FALSE	56.978	DNA	2022-05-16	117	38.4615	61.5385	88.4693		2	Haloarcula	Haloferacalesvirus	Haloferacalesvirus	Unclassified	Hafunaviridae	Thumleimavirales	Caudoviricetes	Uroviricota	Heunggongvirae	Duplodnaviria	Group I	PHG	Haloarcula japonica	Complete	High-quality	100	DTR (high-confidence)	0.0625	medium_confidence_prediction		FALSE	FALSE	TRUE
NC_062754	Winogradskyella phage Peternella_1	Winogradskyella phage Peternella_1 Peternellavirus peternella Peternellavirus Winoviridae Caudoviricetes Uroviricota Heunggongvirae Duplodnaviria Viruses	39649	FALSE	35.391	DNA	2022-05-16	63	82.5397	17.4603	93.4298		0	Winogradskyella	Peternellavirus	Peternellavirus	Unclassified	Winoviridae	Unclassified	Caudoviricetes	Uroviricota	Heunggongvirae	Duplodnaviria	Group I	PHG	Winograskyella sp. HaHa_3_26	High-quality	High-quality	100	AAI-based (medium-confidence)	0.9125	medium_confidence_prediction		FALSE	FALSE	TRUE
NC_062753	Cellulophaga phage Nekkels_1	Cellulophaga phage Nekkels_1 Nekkelsvirus Nekkels Nekkelsvirus Assiduviridae Caudoviricetes Uroviricota Heunggongvirae Duplodnaviria Viruses	53385	FALSE	31.516	DNA	2022-05-16	98	89.7959	10.2041	92.7733		0	Cellulophaga	Nekkelsvirus	Nekkelsvirus	Unclassified	Assiduviridae	Unclassified	Caudoviricetes	Uroviricota	Heunggongvirae	Duplodnaviria	Group I	PHG	Cellulophaga sp. HaHa_2_1	High-quality	High-quality	99.13	AAI-based (high-confidence)	0.8859500496813885	medium_confidence_prediction		FALSE	FALSE	TRUE
NC_062752	Maribacter phage Colly_1	Maribacter phage Colly_1 Mollyvirus colly Mollyvirus Molycolviridae Caudoviricetes Uroviricota Heunggongvirae Duplodnaviria Viruses	124169	FALSE	36.296	DNA	2022-05-16	199	100	0	95.159		0	Maribacter	Mollyvirus	Mollyvirus	Unclassified	Molycolviridae	Unclassified	Caudoviricetes	Uroviricota	Heunggongvirae	Duplodnaviria	Group I	PHG	Maribacter forsetii DSM18668	Medium-quality	Genome-fragment	65.96	HMM-based (lower-bound)	1	high_confidence_prediction		FALSE	FALSE	TRUE
NC_062751	Maribacter phage Molly_1	Maribacter phage Molly_1 Mollyvirus molly Mollyvirus Molycolviridae Caudoviricetes Uroviricota Heunggongvirae Duplodnaviria Viruses	124695	FALSE	36.229	DNA	2022-05-16	204	100	0	95.5251		0	Maribacter	Mollyvirus	Mollyvirus	Unclassified	Molycolviridae	Unclassified	Caudoviricetes	Uroviricota	Heunggongvirae	Duplodnaviria	Group I	PHG	Maribacter forsetii DSM18668	Medium-quality	Genome-fragment	66.19	HMM-based (lower-bound)	1	high_confidence_prediction		FALSE	FALSE	TRUE
NC_062750	Polaribacter phage Leef_1	Polaribacter phage Leef_1 Leefvirus Leef Leefvirus Helgolandviridae Caudoviricetes Uroviricota Heunggongvirae Duplodnaviria Viruses	37547	FALSE	29.664	DNA	2022-05-16	50	94	6	92.0287		0	Polaribacter	Leefvirus	Leefvirus	Unclassified	Helgolandviridae	Unclassified	Caudoviricetes	Uroviricota	Heunggongvirae	Duplodnaviria	Group I	PHG	Polaribacter sp. AHE13PA	High-quality	High-quality	100	AAI-based (high-confidence)	0	high_confidence_prediction		FALSE	FALSE	TRUE
NC_062749	Cellulophaga phage Ingeline_1	Cellulophaga phage Ingeline_1 Ingelinevirus ingeline Ingelinevirus Duneviridae Caudoviricetes Uroviricota Heunggongvirae Duplodnaviria Viruses	42624	FALSE	32.24	DNA	2022-05-16	50	94	6	93.8556		0	Cellulophaga	Ingelinevirus	Ingelinevirus	Unclassified	Duneviridae	Unclassified	Caudoviricetes	Uroviricota	Heunggongvirae	Duplodnaviria	Group I	PHG	Cellulophaga sp. HaHaR_3_176	High-quality	High-quality	100	AAI-based (high-confidence)	0	high_confidence_prediction		FALSE	FALSE	TRUE
NC_062748	Olleya phage Harreka_1	Olleya phage Harreka_1 Harrekavirus harreka Harrekavirus Aggregaviridae Caudoviricetes Uroviricota Heunggongvirae Duplodnaviria Viruses	43175	FALSE	32.002	DNA	2022-05-16	78	57.6923	42.3077	91.4001		0	Olleya	Harrekavirus	Harrekavirus	Unclassified	Aggregaviridae	Unclassified	Caudoviricetes	Uroviricota	Heunggongvirae	Duplodnaviria	Group I	PHG	Olleya sp. HaHaR_3_96	High-quality	High-quality	100	AAI-based (high-confidence)	0.8713217048610087	medium_confidence_prediction		FALSE	FALSE	TRUE
NC_054643	Salmonella phage SeSz-2	Salmonella phage SeSz-2 Skatevirus SeSz2 Skatevirus Caudoviricetes Uroviricota Heunggongvirae Duplodnaviria Viruses	45049	FALSE	45.972	DNA	2022-05-16	81	59.2593	40.7407	87.9775		0	Salmonella	Skatevirus	Skatevirus	Unclassified	Unclassified	Unclassified	Caudoviricetes	Uroviricota	Heunggongvirae	Duplodnaviria	Group I	PHG	Salmonella enterica	High-quality	High-quality	96.07	AAI-based (high-confidence)	0.8875	medium_confidence_prediction	NC_054643	TRUE	FALSE	TRUE
NC_054642	Salmonella phage Seszw_1	Salmonella phage Seszw_1 Skatevirus Seszw1 Skatevirus Caudoviricetes Uroviricota Heunggongvirae Duplodnaviria Viruses	45881	FALSE	45.938	DNA	2022-05-16	72	65.2778	34.7222	87.7531		1	Salmonella	Skatevirus	Skatevirus	Unclassified	Unclassified	Unclassified	Caudoviricetes	Uroviricota	Heunggongvirae	Duplodnaviria	Group I	PHG	Salmonella enterica	High-quality	High-quality	97.86	AAI-based (high-confidence)	0.8125	medium_confidence_prediction	NC_054642	TRUE	FALSE	TRUE
NC_054640	Salmonella phage Segz_1	Salmonella phage Segz_1 Segzyvirus segz1 Segzyvirus Caudoviricetes Uroviricota Heunggongvirae Duplodnaviria Viruses	48285	FALSE	46.416	DNA	2022-05-16	76	67.1053	32.8947	90.2827		0	Salmonella	Segzyvirus	Segzyvirus	Unclassified	Unclassified	Unclassified	Caudoviricetes	Uroviricota	Heunggongvirae	Duplodnaviria	Group I	PHG	Salmonella enterica	High-quality	High-quality	100	AAI-based (high-confidence)	0.9375	medium_confidence_prediction	NC_054640	TRUE	FALSE	TRUE
NC_053001	Salmonella phage SeZq-1	Salmonella phage SeZq-1 Chivirus Casjensviridae Caudoviricetes Uroviricota Heunggongvirae Duplodnaviria Viruses	60188	FALSE	56.588	DNA	2022-05-16	74	35.1351	64.8649	93.3824		0	Salmonella	Chivirus	Chivirus	Unclassified	Casjensviridae	Unclassified	Caudoviricetes	Uroviricota	Heunggongvirae	Duplodnaviria	Group I	PHG	Salmonella enterica	High-quality	High-quality	93.15	AAI-based (high-confidence)	0.9664785535403309	high_confidence_prediction		FALSE	FALSE	TRUE
NC_053000	Salmonella phage SeWh-1	Salmonella phage SeWh-1 Chivirus SeWh1 Chivirus Casjensviridae Caudoviricetes Uroviricota Heunggongvirae Duplodnaviria Viruses	59878	FALSE	56.583	DNA	2022-05-16	74	35.1351	64.8649	94.4671		0	Salmonella	Chivirus	Chivirus	Unclassified	Casjensviridae	Unclassified	Caudoviricetes	Uroviricota	Heunggongvirae	Duplodnaviria	Group I	PHG	Salmonella enterica	High-quality	High-quality	92.67	AAI-based (high-confidence)	0.9664785535403309	high_confidence_prediction	NC_053000	TRUE	FALSE	TRUE
NC_051667	Mycobacterium phage Henu3 PeY-2017	Mycobacterium phage Henu3 PeY-2017 Cheoctovirus Gracegardnervirinae Caudoviricetes Uroviricota Heunggongvirae Duplodnaviria Viruses	61276	FALSE	61.172	DNA	2022-05-16	113	90.2655	9.73451	94.0107		0	Mycobacterium	Cheoctovirus	Cheoctovirus	Gracegardnervirinae	Unclassified	Unclassified	Caudoviricetes	Uroviricota	Heunggongvirae	Duplodnaviria	Group I	PHG	Mycolicibacterium smegmatis MC2 155	High-quality	High-quality	100	AAI-based (high-confidence)	0.0125	high_confidence_prediction		FALSE	FALSE	TRUE
NC_025442	Chivirus chi	Chivirus chi Chivirus Casjensviridae Caudoviricetes Uroviricota Heunggongvirae Duplodnaviria Viruses	59578	FALSE	56.511	DNA	2022-05-17	73	67.1233	32.8767	94.3184		0	Unspecified	Chivirus	Chivirus	Unclassified	Casjensviridae	Unclassified	Caudoviricetes	Uroviricota	Heunggongvirae	Duplodnaviria	Group I	PHG	Unspecified	High-quality	High-quality	92.21	AAI-based (high-confidence)	0.97511	high_confidence_prediction		FALSE	FALSE	TRUE
NC_062747	Tenacibaculum phage Gundel_1	Tenacibaculum phage Gundel_1 Gundelvirus Gundel Gundelvirus Pachyviridae Caudoviricetes Uroviricota Heunggongvirae Duplodnaviria Viruses	78833	FALSE	30.411	DNA	2022-05-15	119	89.0756	10.9244	91.8245		8	Tenacibaculum	Gundelvirus	Gundelvirus	Unclassified	Pachyviridae	Unclassified	Caudoviricetes	Uroviricota	Heunggongvirae	Duplodnaviria	Group I	PHG	Tenacibaculum sp. AHE14PA	Complete	High-quality	100	DTR (high-confidence)	0.8746664408842957	medium_confidence_prediction		FALSE	FALSE	TRUE
NC_062746	Polaribacter phage Freya_1	Polaribacter phage Freya_1 Freyavirus freya Freyavirus Forsetiviridae Caudoviricetes Uroviricota Heunggongvirae Duplodnaviria Viruses	43978	FALSE	28.876	DNA	2022-05-15	65	96.9231	3.07692	93.8446		0	Polaribacter	Freyavirus	Freyavirus	Unclassified	Forsetiviridae	Unclassified	Caudoviricetes	Uroviricota	Heunggongvirae	Duplodnaviria	Group I	PHG	Polaribacter sp. HaHaR_3_91	High-quality	High-quality	92.03	AAI-based (high-confidence)	0	high_confidence_prediction		FALSE	FALSE	TRUE
NC_062745	Polaribacter phage Danklef_1	Polaribacter phage Danklef_1 Freyavirus danklef Freyavirus Forsetiviridae Caudoviricetes Uroviricota Heunggongvirae Duplodnaviria Viruses	47186	FALSE	28.818	DNA	2022-05-15	76	98.6842	1.31579	91.0185		0	Polaribacter	Freyavirus	Freyavirus	Unclassified	Forsetiviridae	Unclassified	Caudoviricetes	Uroviricota	Heunggongvirae	Duplodnaviria	Group I	PHG	Polaribacter sp. R2A056_3_33	High-quality	High-quality	98.96	AAI-based (high-confidence)	0	high_confidence_prediction		FALSE	FALSE	TRUE
NC_062744	Cellulophaga phage Calle_1	Cellulophaga phage Calle_1 Callevirus Calle Callevirus Pervagoviridae Caudoviricetes Uroviricota Heunggongvirae Duplodnaviria Viruses	72979	FALSE	38.108	DNA	2022-05-15	91	63.7363	36.2637	89.0626		20	Cellulophaga	Callevirus	Callevirus	Unclassified	Pervagoviridae	Unclassified	Caudoviricetes	Uroviricota	Heunggongvirae	Duplodnaviria	Group I	PHG	Cellulophaga sp. HaHa_2_95	High-quality	High-quality	100	AAI-based (high-confidence)	0.6875	low_confidence_prediction		FALSE	FALSE	TRUE
NC_062743	Flavobacterium phage vB_FspP_elemoC_14-1A	Flavobacterium phage vB_FspP_elemoC_14-1A Elemovirus elemoC Elemovirus Caudoviricetes Uroviricota Heunggongvirae Duplodnaviria Viruses	61048	FALSE	31.616	DNA	2022-05-15	83	43.3735	56.6265	94.6206		1	Flavobacterium	Elemovirus	Elemovirus	Unclassified	Unclassified	Unclassified	Caudoviricetes	Uroviricota	Heunggongvirae	Duplodnaviria	Group I	PHG	Flavobacterium sp. BAL314	High-quality	High-quality	98.96	AAI-based (high-confidence)	0.746722	medium_confidence_prediction		FALSE	FALSE	TRUE
NC_062741	Flavobacterium phage vB_FspP_elemoB_14-3B	Flavobacterium phage vB_FspP_elemoB_14-3B Elemovirus elemoB Elemovirus Caudoviricetes Uroviricota Heunggongvirae Duplodnaviria Viruses	60925	FALSE	31.636	DNA	2022-05-15	84	42.8571	57.1429	94.3455		1	Flavobacterium	Elemovirus	Elemovirus	Unclassified	Unclassified	Unclassified	Caudoviricetes	Uroviricota	Heunggongvirae	Duplodnaviria	Group I	PHG	Flavobacterium sp. BAL314	High-quality	High-quality	98.76	AAI-based (high-confidence)	0.7687757167586217	medium_confidence_prediction		FALSE	FALSE	TRUE
NC_062740	Halorubrum virus Serpecor1	Halorubrum virus Serpecor1 Haloferacalesvirus Serpecor1 Haloferacalesvirus Hafunaviridae Thumleimavirales Caudoviricetes Uroviricota Heunggongvirae Duplodnaviria Viruses	74196	FALSE	57.027	DNA	2022-05-15	119	35.2941	64.7059	90.4739		3	Halorubrum	Haloferacalesvirus	Haloferacalesvirus	Unclassified	Hafunaviridae	Thumleimavirales	Caudoviricetes	Uroviricota	Heunggongvirae	Duplodnaviria	Group I	PHG	Halorubrum coriense	Complete	High-quality	100	DTR (high-confidence)	0.075	medium_confidence_prediction		FALSE	FALSE	TRUE
NC_062739	Haloferax tailed virus 1	Haloferax tailed virus 1 Retbasiphovirus HFTV1 Retbasiphovirus Haloferuviridae Kirjokansivirales Caudoviricetes Uroviricota Heunggongvirae Duplodnaviria Viruses	38059	FALSE	54.077	DNA	2022-05-15	70	97.1429	2.85714	91.0901		0	Haloferax	Retbasiphovirus	Retbasiphovirus	Unclassified	Haloferuviridae	Kirjokansivirales	Caudoviricetes	Uroviricota	Heunggongvirae	Duplodnaviria	Group I	PHG	Haloferax sp. LR2-5	High-quality	High-quality	100	AAI-based (high-confidence)	0.7125	medium_confidence_prediction		FALSE	FALSE	TRUE
NC_062738	Methanobacterium virus Drs3	Methanobacterium virus Drs3 Metforvirus Drs3 Metforvirus Anaerodiviridae Methanobavirales Caudoviricetes Uroviricota Heunggongvirae Duplodnaviria Viruses	37129	FALSE	41.183	DNA	2022-05-15	39	79.4872	20.5128	84.8636		0	Methanobacterium	Metforvirus	Metforvirus	Unclassified	Anaerodiviridae	Methanobavirales	Caudoviricetes	Uroviricota	Heunggongvirae	Duplodnaviria	Group I	PHG	Methanobacterium formicicum Khl10	High-quality	High-quality	100	AAI-based (high-confidence)	0.8643267843600146	medium_confidence_prediction		FALSE	FALSE	TRUE
NC_062736	Synechococcus phage ACG-2014e	Synechococcus phage ACG-2014e Chalconvirus acg2014e Chalconvirus Kyanoviridae Caudoviricetes Uroviricota Heunggongvirae Duplodnaviria Viruses	189418	FALSE	38.931	DNA	2022-05-15	215	96.2791	3.72093	94.9139		9	Synechococcus	Chalconvirus	Chalconvirus	Unclassified	Kyanoviridae	Unclassified	Caudoviricetes	Uroviricota	Heunggongvirae	Duplodnaviria	Group I	PHG	Unspecified	High-quality	High-quality	99.34	AAI-based (high-confidence)	0.9625	high_confidence_prediction		FALSE	FALSE	TRUE
NC_062735	Synechococcus phage ACG-2014j	Synechococcus phage ACG-2014j Potamoivirus tusconj Potamoivirus Kyanoviridae Caudoviricetes Uroviricota Heunggongvirae Duplodnaviria Viruses	192117	FALSE	38.657	DNA	2022-05-15	222	96.8468	3.15315	94.9838		8	Synechococcus	Potamoivirus	Potamoivirus	Unclassified	Kyanoviridae	Unclassified	Caudoviricetes	Uroviricota	Heunggongvirae	Duplodnaviria	Group I	PHG	Unspecified	High-quality	High-quality	100	AAI-based (high-confidence)	0.925	medium_confidence_prediction		FALSE	FALSE	TRUE
NC_062734	Synechococcus phage ACG-2014d	Synechococcus phage ACG-2014d Lowelvirus tuscon4d Lowelvirus Kyanoviridae Caudoviricetes Uroviricota Heunggongvirae Duplodnaviria Viruses	179116	FALSE	40.281	DNA	2022-05-15	219	97.7169	2.28311	96.4325		3	Synechococcus	Lowelvirus	Lowelvirus	Unclassified	Kyanoviridae	Unclassified	Caudoviricetes	Uroviricota	Heunggongvirae	Duplodnaviria	Group I	PHG	Unspecified	High-quality	High-quality	99.41	AAI-based (high-confidence)	0.9625	high_confidence_prediction		FALSE	FALSE	TRUE
NC_062582	Pseudomonas phage Phabio	Pseudomonas phage Phabio Myoviridae Caudoviricetes Uroviricota Heunggongvirae Duplodnaviria Viruses	309157	TRUE	42.998	DNA	2022-05-15	451	84.2572	15.7428	94.1082		3	Pseudomonas	Myoviridae	Unclassified	Unclassified	Myoviridae	Unclassified	Caudoviricetes	Uroviricota	Heunggongvirae	Duplodnaviria	Group I	PHG	Unspecified	High-quality	High-quality	100	AAI-based (high-confidence)	0.980066	high_confidence_prediction		FALSE	FALSE	TRUE
NC_062581	Pseudomonas phage Psa21	Pseudomonas phage Psa21 Myoviridae Caudoviricetes Uroviricota Heunggongvirae Duplodnaviria Viruses	305260	TRUE	43.147	DNA	2022-05-15	421	82.1853	17.8147	93.9658		9	Pseudomonas	Myoviridae	Unclassified	Unclassified	Myoviridae	Unclassified	Caudoviricetes	Uroviricota	Heunggongvirae	Duplodnaviria	Group I	PHG	Unspecified	High-quality	High-quality	100	AAI-based (high-confidence)	0.7475220264317181	medium_confidence_prediction		FALSE	FALSE	TRUE
NC_055780	Escherichia phage MLF4	Escherichia phage MLF4 Tequatrovirus mlf4 Tequatrovirus Tevenvirinae Straboviridae Caudoviricetes Uroviricota Heunggongvirae Duplodnaviria Viruses	167379	FALSE	35.387	DNA	2022-05-15	269	84.7584	15.2416	94.7174		10	Escherichia	Tequatrovirus	Tequatrovirus	Tevenvirinae	Straboviridae	Unclassified	Caudoviricetes	Uroviricota	Heunggongvirae	Duplodnaviria	Group I	PHG	Escherichia coli	High-quality	High-quality	99.52	AAI-based (high-confidence)	0.9875	high_confidence_prediction	NC_055780	TRUE	FALSE	TRUE
NC_055713	Shigella phage KNP5	Shigella phage KNP5 Tequatrovirus knp5 Tequatrovirus Tevenvirinae Straboviridae Caudoviricetes Uroviricota Heunggongvirae Duplodnaviria Viruses	193624	FALSE	30.374	DNA	2022-05-15	266	15.4135	84.5865	95.0776		10	Shigella	Tequatrovirus	Tequatrovirus	Tevenvirinae	Straboviridae	Unclassified	Caudoviricetes	Uroviricota	Heunggongvirae	Duplodnaviria	Group I	PHG	Shigella sp.	High-quality	High-quality	100	AAI-based (high-confidence)	1	high_confidence_prediction	NC_055713	TRUE	FALSE	TRUE
NC_049443	Salmonella phage SeSz-1	Salmonella phage SeSz-1 Kuttervirus SeSz1 Kuttervirus Cvivirinae Ackermannviridae Caudoviricetes Uroviricota Heunggongvirae Duplodnaviria Viruses	155297	FALSE	44.768	DNA	2022-05-15	198	64.1414	35.8586	91.8247		3	Salmonella	Kuttervirus	Kuttervirus	Cvivirinae	Ackermannviridae	Unclassified	Caudoviricetes	Uroviricota	Heunggongvirae	Duplodnaviria	Group I	PHG	Salmonella enterica	High-quality	High-quality	98.26	AAI-based (high-confidence)	0.9875	high_confidence_prediction	NC_049443	TRUE	FALSE	TRUE
NC_048151	Vibrio phage VspSw_1	Vibrio phage VspSw_1 Pogseptimavirus VspSw1 Pogseptimavirus Demerecviridae Caudoviricetes Uroviricota Heunggongvirae Duplodnaviria Viruses	113760	FALSE	43.836	DNA	2022-05-15	162	79.0123	20.9877	86.1261		17	Vibrio	Pogseptimavirus	Pogseptimavirus	Unclassified	Demerecviridae	Unclassified	Caudoviricetes	Uroviricota	Heunggongvirae	Duplodnaviria	Group I	PHG	Vibrio sp.	Complete	High-quality	100	DTR (high-confidence)	0.9866368286445012	high_confidence_prediction	NC_048151	TRUE	FALSE	TRUE
NC_061418	Klebsiella phage KpLz-2_45	Klebsiella phage KpLz-2_45 Myoviridae Caudoviricetes Uroviricota Heunggongvirae Duplodnaviria Viruses	296707	TRUE	45.695	DNA	2022-03-13	355	10.4225	89.5775	93.3847		6	Klebsiella	Myoviridae	Unclassified	Unclassified	Myoviridae	Unclassified	Caudoviricetes	Uroviricota	Heunggongvirae	Duplodnaviria	Group I	PHG	Klebsiella pneumoniae	High-quality	High-quality	98.46	AAI-based (high-confidence)	0.8	medium_confidence_prediction		FALSE	FALSE	TRUE
NC_041918	Geobacillus phage TP-84	Geobacillus phage TP-84 Saundersvirus Caudoviricetes Uroviricota Heunggongvirae Duplodnaviria Viruses	47718	FALSE	45.547	DNA	2022-04-03	75	100	0	91.2172		0	Geobacillus	Saundersvirus	Saundersvirus	Unclassified	Unclassified	Unclassified	Caudoviricetes	Uroviricota	Heunggongvirae	Duplodnaviria	Group I	PHG	Geobacillus stearothermophilus 2184	High-quality	High-quality	100	AAI-based (high-confidence)	0.8875	medium_confidence_prediction		FALSE	FALSE	TRUE
NC_031121	Bacillus phage Aurora	Bacillus phage Aurora Claudivirus aurora Claudivirus Northropvirinae Salasmaviridae Caudoviricetes Uroviricota Heunggongvirae Duplodnaviria Viruses	25905	FALSE	30.666	DNA	2022-04-03	41	24.3902	75.6098	83.7638		0	Bacillus	Claudivirus	Claudivirus	Northropvirinae	Salasmaviridae	Unclassified	Caudoviricetes	Uroviricota	Heunggongvirae	Duplodnaviria	Group I	PHG	Unspecified	High-quality	High-quality	99.67	AAI-based (high-confidence)	0.8155538331363102	medium_confidence_prediction		FALSE	FALSE	TRUE
NC_031015	Bacillus phage Claudi	Bacillus phage Claudi Claudivirus claudi Claudivirus Northropvirinae Salasmaviridae Caudoviricetes Uroviricota Heunggongvirae Duplodnaviria Viruses	26502	FALSE	30.258	DNA	2022-04-03	42	23.8095	76.1905	82.2957		0	Bacillus	Claudivirus	Claudivirus	Northropvirinae	Salasmaviridae	Unclassified	Caudoviricetes	Uroviricota	Heunggongvirae	Duplodnaviria	Group I	PHG	Unspecified	High-quality	High-quality	100	AAI-based (high-confidence)	0.8848696795023974	medium_confidence_prediction		FALSE	FALSE	TRUE
NC_021780	Salmonella phage FSL SP-088	Salmonella phage FSL SP-088 Chivirus Casjensviridae Caudoviricetes Uroviricota Heunggongvirae Duplodnaviria Viruses	59454	FALSE	56.442	DNA	2022-03-25	72	34.7222	65.2778	94.399		0	Salmonella	Chivirus	Chivirus	Unclassified	Casjensviridae	Unclassified	Caudoviricetes	Uroviricota	Heunggongvirae	Duplodnaviria	Group I	PHG	Salmonella enterica	High-quality	High-quality	92.04	AAI-based (high-confidence)	0.9063463949500224	medium_confidence_prediction	NC_021780	TRUE	FALSE	TRUE
NC_021779	Salmonella phage FSL SP-030	Salmonella phage FSL SP-030 Chivirus Casjensviridae Caudoviricetes Uroviricota Heunggongvirae Duplodnaviria Viruses	59746	FALSE	56.556	DNA	2022-03-25	72	62.5	37.5	94.0582		0	Salmonella	Chivirus	Chivirus	Unclassified	Casjensviridae	Unclassified	Caudoviricetes	Uroviricota	Heunggongvirae	Duplodnaviria	Group I	PHG	Salmonella enterica	High-quality	High-quality	92.16	AAI-based (high-confidence)	1	high_confidence_prediction	NC_021779	TRUE	FALSE	TRUE
NC_021335	Halorubrum tailed phage 7	Halorubrum tailed phage 7 Haloferacalesvirus Hafunaviridae Thumleimavirales Caudoviricetes Uroviricota Heunggongvirae Duplodnaviria Viruses	69048	FALSE	59.64	DNA	2022-03-25	102	40.1961	59.8039	89.4392		1	Halorubrum	Haloferacalesvirus	Haloferacalesvirus	Unclassified	Hafunaviridae	Thumleimavirales	Caudoviricetes	Uroviricota	Heunggongvirae	Duplodnaviria	Group I	PHG	Unspecified	Complete	High-quality	100	DTR (high-confidence)	0.0375	high_confidence_prediction		FALSE	FALSE	TRUE
NC_021321	Halorubrum tailed phage 8	Halorubrum tailed phage 8 Haloferacalesvirus HRTV8 Haloferacalesvirus Hafunaviridae Thumleimavirales Caudoviricetes Uroviricota Heunggongvirae Duplodnaviria Viruses	74519	FALSE	57.097	DNA	2022-03-25	120	32.5	67.5	89.2336		4	Halorubrum	Haloferacalesvirus	Haloferacalesvirus	Unclassified	Hafunaviridae	Thumleimavirales	Caudoviricetes	Uroviricota	Heunggongvirae	Duplodnaviria	Group I	PHG	Unspecified	Complete	High-quality	100	DTR (high-confidence)	0.025	high_confidence_prediction		FALSE	FALSE	TRUE
NC_021320	Halorubrum tailed phage 5	Halorubrum tailed phage 5 Haloferacalesvirus HRTV5 Haloferacalesvirus Hafunaviridae Thumleimavirales Caudoviricetes Uroviricota Heunggongvirae Duplodnaviria Viruses	76134	FALSE	56.408	DNA	2022-03-25	110	34.5455	65.4545	89.7365		3	Halorubrum	Haloferacalesvirus	Haloferacalesvirus	Unclassified	Hafunaviridae	Thumleimavirales	Caudoviricetes	Uroviricota	Heunggongvirae	Duplodnaviria	Group I	PHG	Unspecified	Complete	High-quality	100	DTR (high-confidence)	0.025	high_confidence_prediction		FALSE	FALSE	TRUE
NC_019511	Staphylococcus phage SA11	Staphylococcus phage SA11 Silviavirus Twortvirinae Herelleviridae Caudoviricetes Uroviricota Heunggongvirae Duplodnaviria Viruses	136326	FALSE	30.038	DNA	2022-03-25	188	21.8085	78.1915	87.2717		0	Staphylococcus	Silviavirus	Silviavirus	Twortvirinae	Herelleviridae	Unclassified	Caudoviricetes	Uroviricota	Heunggongvirae	Duplodnaviria	Group I	PHG	Staphylococcus aureus	High-quality	High-quality	100	AAI-based (high-confidence)	0.85	medium_confidence_prediction	NC_019511	TRUE	FALSE	TRUE
NC_019411	Caulobacter phage CcrSwift	Caulobacter phage CcrSwift Shapirovirus Dolichocephalovirinae Caudoviricetes Uroviricota Heunggongvirae Duplodnaviria Viruses	219216	TRUE	66.073	DNA	2022-03-25	336	66.0714	33.9286	91.4764		28	Caulobacter	Shapirovirus	Shapirovirus	Dolichocephalovirinae	Unclassified	Unclassified	Caudoviricetes	Uroviricota	Heunggongvirae	Duplodnaviria	Group I	PHG	Caulobacter vibrioides	Complete	High-quality	100	DTR (high-confidence)	0.025	high_confidence_prediction	NC_019411	TRUE	FALSE	TRUE
NC_019408	Caulobacter phage CcrRogue	Caulobacter phage CcrRogue Poindextervirus rogue Poindextervirus Dolichocephalovirinae Caudoviricetes Uroviricota Heunggongvirae Duplodnaviria Viruses	223720	TRUE	66.105	DNA	2022-03-25	344	67.1512	32.8488	91.2301		28	Caulobacter	Poindextervirus	Poindextervirus	Dolichocephalovirinae	Unclassified	Unclassified	Caudoviricetes	Uroviricota	Heunggongvirae	Duplodnaviria	Group I	PHG	Caulobacter vibrioides	Complete	High-quality	100	DTR (high-confidence)	0	high_confidence_prediction	NC_019408	TRUE	FALSE	TRUE
NC_019405	Caulobacter phage phiCbK	Caulobacter phage phiCbK Shapirovirus Dolichocephalovirinae Caudoviricetes Uroviricota Heunggongvirae Duplodnaviria Viruses	215710	TRUE	66.153	DNA	2022-03-25	334	68.5629	31.4371	91.5831		28	Caulobacter	Shapirovirus	Shapirovirus	Dolichocephalovirinae	Unclassified	Unclassified	Caudoviricetes	Uroviricota	Heunggongvirae	Duplodnaviria	Group I	PHG	Caulobacter vibrioides	Complete	High-quality	100	DTR (high-confidence)	0.0125	high_confidence_prediction	NC_019405	TRUE	FALSE	TRUE
NC_018853	Streptomyces phage TG1	Streptomyces phage TG1 Tigunavirus Caudoviricetes Uroviricota Heunggongvirae Duplodnaviria Viruses	40474	FALSE	64.649	DNA	2022-03-25	46	95.6522	4.34783	86.3962		1	Streptomyces	Tigunavirus	Tigunavirus	Unclassified	Unclassified	Unclassified	Caudoviricetes	Uroviricota	Heunggongvirae	Duplodnaviria	Group I	PHG	Streptomyces avermitilis	High-quality	High-quality	98.33	AAI-based (high-confidence)	0.7875	medium_confidence_prediction	NC_018853	TRUE	FALSE	TRUE
NC_014459	Mycobacterium phage CrimD	Mycobacterium phage CrimD Anayavirus Weiservirinae Caudoviricetes Uroviricota Heunggongvirae Duplodnaviria Viruses	59798	FALSE	66.877	DNA	2022-03-23	92	96.7391	3.26087	92.0633		1	Mycobacterium	Anayavirus	Anayavirus	Weiservirinae	Unclassified	Unclassified	Caudoviricetes	Uroviricota	Heunggongvirae	Duplodnaviria	Group I	PHG	Unspecified	High-quality	High-quality	97.72	AAI-based (high-confidence)	0	high_confidence_prediction	NC_014459	TRUE	FALSE	TRUE
NC_030652	Staphylococcus phage 80	Staphylococcus phage 80 Phietavirus Azeredovirinae Caudoviricetes Uroviricota Heunggongvirae Duplodnaviria Viruses	42140	FALSE	35.565	DNA	2022-03-23	61	90.1639	9.83607	94.2359		0	Staphylococcus	Phietavirus	Phietavirus	Azeredovirinae	Unclassified	Unclassified	Caudoviricetes	Uroviricota	Heunggongvirae	Duplodnaviria	Group I	PHG	Unspecified	High-quality	High-quality	98.08	AAI-based (high-confidence)	0	high_confidence_prediction	NC_030652	TRUE	FALSE	TRUE
NC_028900	Lactococcus phage SL4	Lactococcus phage SL4 Skunavirus Caudoviricetes Uroviricota Heunggongvirae Duplodnaviria Viruses	28144	FALSE	34.967	DNA	2022-03-23	51	52.9412	47.0588	90.641		1	Lactococcus	Skunavirus	Skunavirus	Unclassified	Unclassified	Unclassified	Caudoviricetes	Uroviricota	Heunggongvirae	Duplodnaviria	Group I	PHG	Lactococcus lactis SMQ-404	High-quality	High-quality	92.78	AAI-based (high-confidence)	0.9972986238568456	high_confidence_prediction	NC_028900	TRUE	FALSE	TRUE
NC_027375	Pseudomonas phage vB_PaeP_PPA-ABTNL	Pseudomonas phage vB_PaeP_PPA-ABTNL Phikmvvirus ABTNL Phikmvvirus Krylovirinae Autographiviridae Caudoviricetes Uroviricota Heunggongvirae Duplodnaviria Viruses	43227	FALSE	62.442	DNA	2022-03-23	53	100	0	92.0328		0	Pseudomonas	Phikmvvirus	Phikmvvirus	Krylovirinae	Autographiviridae	Unclassified	Caudoviricetes	Uroviricota	Heunggongvirae	Duplodnaviria	Group I	PHG	Unspecified	Complete	High-quality	100	DTR (high-confidence)	1	high_confidence_prediction	NC_027375	TRUE	FALSE	TRUE
NC_027365	Mycobacterium phage Fionnbharth	Mycobacterium phage Fionnbharth Fionnbharthvirus fionnbharth Fionnbharthvirus Weiservirinae Caudoviricetes Uroviricota Heunggongvirae Duplodnaviria Viruses	58076	FALSE	68.007	DNA	2022-03-23	91	96.7033	3.2967	87.4475		2	Mycobacterium	Fionnbharthvirus	Fionnbharthvirus	Weiservirinae	Unclassified	Unclassified	Caudoviricetes	Uroviricota	Heunggongvirae	Duplodnaviria	Group I	PHG	Unspecified	High-quality	High-quality	100	AAI-based (high-confidence)	0.0875	medium_confidence_prediction	NC_027365	TRUE	FALSE	TRUE
NC_023746	Mycobacterium phage GUmbie	Mycobacterium phage GUmbie Cheoctovirus Gracegardnervirinae Caudoviricetes Uroviricota Heunggongvirae Duplodnaviria Viruses	57387	FALSE	61.369	DNA	2022-03-23	99	93.9394	6.06061	94.8664		0	Mycobacterium	Cheoctovirus	Cheoctovirus	Gracegardnervirinae	Unclassified	Unclassified	Caudoviricetes	Uroviricota	Heunggongvirae	Duplodnaviria	Group I	PHG	Unspecified	High-quality	High-quality	99.66	AAI-based (high-confidence)	0	high_confidence_prediction	NC_023746	TRUE	FALSE	TRUE
NC_023728	Mycobacterium phage DeadP	Mycobacterium phage DeadP Cheoctovirus Gracegardnervirinae Caudoviricetes Uroviricota Heunggongvirae Duplodnaviria Viruses	56461	FALSE	61.552	DNA	2022-03-23	102	90.1961	9.80392	94.2757		0	Mycobacterium	Cheoctovirus	Cheoctovirus	Gracegardnervirinae	Unclassified	Unclassified	Caudoviricetes	Uroviricota	Heunggongvirae	Duplodnaviria	Group I	PHG	Unspecified	High-quality	High-quality	97.98	AAI-based (high-confidence)	0	high_confidence_prediction	NC_023728	TRUE	FALSE	TRUE
NC_023726	Mycobacterium phage Euphoria	Mycobacterium phage Euphoria Fromanvirus Caudoviricetes Uroviricota Heunggongvirae Duplodnaviria Viruses	53597	FALSE	63.675	DNA	2022-03-23	89	40.4494	59.5506	90.5088		0	Mycobacterium	Fromanvirus	Fromanvirus	Unclassified	Unclassified	Unclassified	Caudoviricetes	Uroviricota	Heunggongvirae	Duplodnaviria	Group I	PHG	Unspecified	High-quality	High-quality	100	AAI-based (high-confidence)	0	high_confidence_prediction	NC_023726	TRUE	FALSE	TRUE
NC_023724	Mycobacterium phage Larva	Mycobacterium phage Larva Kratiovirus Weiservirinae Caudoviricetes Uroviricota Heunggongvirae Duplodnaviria Viruses	62991	FALSE	65.295	DNA	2022-03-23	88	95.4545	4.54545	88.9667		1	Mycobacterium	Kratiovirus	Kratiovirus	Weiservirinae	Unclassified	Unclassified	Caudoviricetes	Uroviricota	Heunggongvirae	Duplodnaviria	Group I	PHG	Unspecified	High-quality	High-quality	100	AAI-based (high-confidence)	0	high_confidence_prediction	NC_023724	TRUE	FALSE	TRUE
NC_023721	Mycobacterium phage Drago	Mycobacterium phage Drago Cheoctovirus Gracegardnervirinae Caudoviricetes Uroviricota Heunggongvirae Duplodnaviria Viruses	54411	FALSE	61.17	DNA	2022-03-23	96	95.8333	4.16667	94.2548		0	Mycobacterium	Cheoctovirus	Cheoctovirus	Gracegardnervirinae	Unclassified	Unclassified	Caudoviricetes	Uroviricota	Heunggongvirae	Duplodnaviria	Group I	PHG	Unspecified	High-quality	High-quality	94.54	AAI-based (high-confidence)	0	high_confidence_prediction	NC_023721	TRUE	FALSE	TRUE
NC_023720	Mycobacterium phage Perseus	Mycobacterium phage Perseus Fromanvirus Caudoviricetes Uroviricota Heunggongvirae Duplodnaviria Viruses	53142	FALSE	63.712	DNA	2022-03-23	85	47.0588	52.9412	89.9966		1	Mycobacterium	Fromanvirus	Fromanvirus	Unclassified	Unclassified	Unclassified	Caudoviricetes	Uroviricota	Heunggongvirae	Duplodnaviria	Group I	PHG	Unspecified	High-quality	High-quality	100	AAI-based (high-confidence)	0	high_confidence_prediction	NC_023720	TRUE	FALSE	TRUE
NC_023712	Mycobacterium phage Firecracker	Mycobacterium phage Firecracker Corndogvirus Caudoviricetes Uroviricota Heunggongvirae Duplodnaviria Viruses	71341	FALSE	65.498	DNA	2022-03-23	121	47.1074	52.8926	92.3116		0	Mycobacterium	Corndogvirus	Corndogvirus	Unclassified	Unclassified	Unclassified	Caudoviricetes	Uroviricota	Heunggongvirae	Duplodnaviria	Group I	PHG	Unspecified	High-quality	High-quality	99.14	AAI-based (high-confidence)	0.7125	medium_confidence_prediction	NC_023712	TRUE	FALSE	TRUE
NC_023704	Mycobacterium phage Doom	Mycobacterium phage Doom Fromanvirus Caudoviricetes Uroviricota Heunggongvirae Duplodnaviria Viruses	51421	FALSE	63.807	DNA	2022-03-23	81	44.4444	55.5556	90.3269		1	Mycobacterium	Fromanvirus	Fromanvirus	Unclassified	Unclassified	Unclassified	Caudoviricetes	Uroviricota	Heunggongvirae	Duplodnaviria	Group I	PHG	Unspecified	High-quality	High-quality	99.04	AAI-based (high-confidence)	0	high_confidence_prediction	NC_023704	TRUE	FALSE	TRUE
NC_023702	Mycobacterium phage Kugel	Mycobacterium phage Kugel Fromanvirus Caudoviricetes Uroviricota Heunggongvirae Duplodnaviria Viruses	52379	FALSE	63.837	DNA	2022-03-23	75	46.6667	53.3333	85.1792		0	Mycobacterium	Fromanvirus	Fromanvirus	Unclassified	Unclassified	Unclassified	Caudoviricetes	Uroviricota	Heunggongvirae	Duplodnaviria	Group I	PHG	Unspecified	High-quality	High-quality	100	AAI-based (high-confidence)	0	high_confidence_prediction	NC_023702	TRUE	FALSE	TRUE
NC_023700	Pseudomonas phage PA1/KOR/2010	Pseudomonas phage PA1/KOR/2010 Casadabanvirus Caudoviricetes Uroviricota Heunggongvirae Duplodnaviria Viruses	34553	FALSE	64.767	DNA	2022-03-23	52	100	0	97.3027		0	Pseudomonas	Casadabanvirus	Casadabanvirus	Unclassified	Unclassified	Unclassified	Caudoviricetes	Uroviricota	Heunggongvirae	Duplodnaviria	Group I	PHG	Pseudomonas aeruginosa	High-quality	High-quality	90.01	AAI-based (high-confidence)	0.1875	medium_confidence_prediction	NC_023700	TRUE	FALSE	TRUE
NC_023699	Mycobacterium phage SG4	Mycobacterium phage SG4 Cheoctovirus Gracegardnervirinae Caudoviricetes Uroviricota Heunggongvirae Duplodnaviria Viruses	59016	FALSE	61.871	DNA	2022-03-23	100	96	4	94.998		0	Mycobacterium	Cheoctovirus	Cheoctovirus	Gracegardnervirinae	Unclassified	Unclassified	Caudoviricetes	Uroviricota	Heunggongvirae	Duplodnaviria	Group I	PHG	Unspecified	High-quality	High-quality	100	AAI-based (high-confidence)	0	high_confidence_prediction	NC_023699	TRUE	FALSE	TRUE
NC_023690	Mycobacterium phage Courthouse	Mycobacterium phage Courthouse Omegavirus Caudoviricetes Uroviricota Heunggongvirae Duplodnaviria Viruses	110569	FALSE	60.922	DNA	2022-03-23	236	63.5593	36.4407	92.8461		2	Mycobacterium	Omegavirus	Omegavirus	Unclassified	Unclassified	Unclassified	Caudoviricetes	Uroviricota	Heunggongvirae	Duplodnaviria	Group I	PHG	Unspecified	High-quality	High-quality	99.68	AAI-based (high-confidence)	0.0125	high_confidence_prediction	NC_023690	TRUE	FALSE	TRUE
NC_019509	Cronobacter phage ESP2949-1	Cronobacter phage ESP2949-1 Kyungwonvirus Drexlerviridae Caudoviricetes Uroviricota Heunggongvirae Duplodnaviria Viruses	49116	FALSE	50.092	DNA	2022-03-23	74	18.9189	81.0811	89.4637		0	Cronobacter	Kyungwonvirus	Kyungwonvirus	Unclassified	Drexlerviridae	Unclassified	Caudoviricetes	Uroviricota	Heunggongvirae	Duplodnaviria	Group I	PHG	Cronobacter sakazakii ATCC29544	High-quality	High-quality	100	AAI-based (high-confidence)	0.8855446118192353	medium_confidence_prediction	NC_019509	TRUE	FALSE	TRUE
NC_018284	Staphylococcus phage Ipla7	Staphylococcus phage Ipla7 Rockefellervirus Caudoviricetes Uroviricota Heunggongvirae Duplodnaviria Viruses	42123	FALSE	34.755	DNA	2022-03-23	65	92.3077	7.69231	95.4419		0	Staphylococcus	Rockefellervirus	Rockefellervirus	Unclassified	Unclassified	Unclassified	Caudoviricetes	Uroviricota	Heunggongvirae	Duplodnaviria	Group I	PHG	Staphylococcus epidermidis	High-quality	High-quality	97.92	AAI-based (high-confidence)	0.025	high_confidence_prediction	NC_018284	TRUE	FALSE	TRUE
NC_018281	Staphylococcus phage Ipla5	Staphylococcus phage Ipla5 Rockefellervirus Caudoviricetes Uroviricota Heunggongvirae Duplodnaviria Viruses	43581	FALSE	34.726	DNA	2022-03-23	75	89.3333	10.6667	94.9886		0	Staphylococcus	Rockefellervirus	Rockefellervirus	Unclassified	Unclassified	Unclassified	Caudoviricetes	Uroviricota	Heunggongvirae	Duplodnaviria	Group I	PHG	Staphylococcus epidermidis	High-quality	High-quality	100	AAI-based (high-confidence)	0.0125	high_confidence_prediction	NC_018281	TRUE	FALSE	TRUE
NC_016650	Rhodococcus phage RGL3	Rhodococcus phage RGL3 Rerduovirus Caudoviricetes Uroviricota Heunggongvirae Duplodnaviria Viruses	48072	FALSE	62.66	DNA	2022-03-23	65	38.4615	61.5385	89.8881		2	Rhodococcus	Rerduovirus	Rerduovirus	Unclassified	Unclassified	Unclassified	Caudoviricetes	Uroviricota	Heunggongvirae	Duplodnaviria	Group I	PHG	Rhodococcus globerulus	High-quality	High-quality	100	AAI-based (high-confidence)	0.075	medium_confidence_prediction	NC_016650	TRUE	FALSE	TRUE
NC_015456	Shigella phage Shfl1	Shigella phage Shfl1 Tunavirus Tunavirinae Drexlerviridae Caudoviricetes Uroviricota Heunggongvirae Duplodnaviria Viruses	50661	FALSE	45.408	DNA	2022-03-23	78	75.641	24.359	89.7554		0	Shigella	Tunavirus	Tunavirus	Tunavirinae	Drexlerviridae	Unclassified	Caudoviricetes	Uroviricota	Heunggongvirae	Duplodnaviria	Group I	PHG	Shigella flexneri	High-quality	High-quality	100	AAI-based (high-confidence)	0.9962064070315796	high_confidence_prediction	NC_015456	TRUE	FALSE	TRUE
NC_015251	Aeromonas phage 65	Aeromonas phage 65 Ishigurovirus Emmerichvirinae Straboviridae Caudoviricetes Uroviricota Heunggongvirae Duplodnaviria Viruses	235229	TRUE	37.196	DNA	2022-03-23	422	16.8246	83.1754	91.9436		17	Aeromonas	Ishigurovirus	Ishigurovirus	Emmerichvirinae	Straboviridae	Unclassified	Caudoviricetes	Uroviricota	Heunggongvirae	Duplodnaviria	Group I	PHG	Aeromonas salmonicida	High-quality	High-quality	98.95	AAI-based (high-confidence)	0.7125	medium_confidence_prediction	NC_015251	TRUE	FALSE	TRUE
NC_015250	Acinetobacter phage 133	Acinetobacter phage 133 Tevenvirinae Straboviridae Caudoviricetes Uroviricota Heunggongvirae Duplodnaviria Viruses	159801	FALSE	39.672	DNA	2022-03-23	253	16.2055	83.7945	95.6696		16	Acinetobacter	Tevenvirinae	Unclassified	Tevenvirinae	Straboviridae	Unclassified	Caudoviricetes	Uroviricota	Heunggongvirae	Duplodnaviria	Group I	PHG	Acinetobacter johnsonii	High-quality	High-quality	100	AAI-based (high-confidence)	0.8620052770448549	medium_confidence_prediction	NC_015250	TRUE	FALSE	TRUE
NC_014460	Staphylococcus phage SAP-26	Staphylococcus phage SAP-26 Dubowvirus Azeredovirinae Caudoviricetes Uroviricota Heunggongvirae Duplodnaviria Viruses	41207	FALSE	34.016	DNA	2022-03-23	64	92.1875	7.8125	92.4527		0	Staphylococcus	Dubowvirus	Dubowvirus	Azeredovirinae	Unclassified	Unclassified	Caudoviricetes	Uroviricota	Heunggongvirae	Duplodnaviria	Group I	PHG	Staphylococcus aureus	High-quality	High-quality	95.71	AAI-based (high-confidence)	0.075	medium_confidence_prediction	NC_014460	TRUE	FALSE	TRUE
NC_013694	Mycobacterium phage Peaches	Mycobacterium phage Peaches Backyardiganvirus Caudoviricetes Uroviricota Heunggongvirae Duplodnaviria Viruses	51376	FALSE	63.872	DNA	2022-03-23	82	36.5854	63.4146	91.5486		0	Mycobacterium	Backyardiganvirus	Backyardiganvirus	Unclassified	Unclassified	Unclassified	Caudoviricetes	Uroviricota	Heunggongvirae	Duplodnaviria	Group I	PHG	Unspecified	High-quality	High-quality	100	AAI-based (high-confidence)	0	high_confidence_prediction	NC_013694	TRUE	FALSE	TRUE
NC_013645	Streptococcus phage Abc2	Streptococcus phage Abc2 Moineauvirus Caudoviricetes Uroviricota Heunggongvirae Duplodnaviria Viruses	34882	FALSE	38.986	DNA	2022-03-23	44	100	0	90.7001		0	Streptococcus	Moineauvirus	Moineauvirus	Unclassified	Unclassified	Unclassified	Caudoviricetes	Uroviricota	Heunggongvirae	Duplodnaviria	Group I	PHG	Streptococcus thermophilus	High-quality	High-quality	94.69	AAI-based (high-confidence)	0.3980446118192352	low_confidence_prediction	NC_013645	TRUE	FALSE	TRUE
NC_013598	Streptococcus phage ALQ13.2	Streptococcus phage ALQ13.2 Brussowvirus Caudoviricetes Uroviricota Heunggongvirae Duplodnaviria Viruses	35525	FALSE	39.395	DNA	2022-03-23	43	97.6744	2.32558	91.6172		0	Streptococcus	Brussowvirus	Brussowvirus	Unclassified	Unclassified	Unclassified	Caudoviricetes	Uroviricota	Heunggongvirae	Duplodnaviria	Group I	PHG	Streptococcus thermophilus	High-quality	High-quality	93.19	AAI-based (high-confidence)	1	high_confidence_prediction	NC_013598	TRUE	FALSE	TRUE
NC_013197	Thermus phage P23-77	Thermus phage P23-77 Hukuchivirus P2377 Hukuchivirus Matshushitaviridae Halopanivirales Laserviricetes Dividoviricota Helvetiavirae Varidnaviria Viruses	17036	FALSE	67.95	DNA	2022-03-23	35	100	0	93.8953		0	Thermus	Hukuchivirus	Hukuchivirus	Unclassified	Matshushitaviridae	Halopanivirales	Laserviricetes	Dividoviricota	Helvetiavirae	Varidnaviria	Group I	PHG	Thermus thermophilus	Complete	High-quality	100	DTR (high-confidence)	0.8	medium_confidence_prediction	NC_013197	TRUE	FALSE	TRUE
NC_011055	Mycobacterium phage Porky	Mycobacterium phage Porky Kostyavirus Caudoviricetes Uroviricota Heunggongvirae Duplodnaviria Viruses	76312	FALSE	62.841	DNA	2022-03-23	137	77.3723	22.6277	91.1311		2	Mycobacterium	Kostyavirus	Kostyavirus	Unclassified	Unclassified	Unclassified	Caudoviricetes	Uroviricota	Heunggongvirae	Duplodnaviria	Group I	PHG	Mycobacterium sp.	High-quality	High-quality	100	AAI-based (high-confidence)	0	high_confidence_prediction	NC_011055	TRUE	FALSE	TRUE
NC_011056	Mycobacterium phage Kostya	Mycobacterium phage Kostya Kostyavirus Caudoviricetes Uroviricota Heunggongvirae Duplodnaviria Viruses	75811	FALSE	62.917	DNA	2022-03-23	142	74.6479	25.3521	91.6622		2	Mycobacterium	Kostyavirus	Kostyavirus	Unclassified	Unclassified	Unclassified	Caudoviricetes	Uroviricota	Heunggongvirae	Duplodnaviria	Group I	PHG	Mycobacterium sp.	High-quality	High-quality	99.59	AAI-based (high-confidence)	0.0125	high_confidence_prediction	NC_011056	TRUE	FALSE	TRUE
NC_011023	Mycobacterium phage Pukovnik	Mycobacterium phage Pukovnik Pukovnikvirus Caudoviricetes Uroviricota Heunggongvirae Duplodnaviria Viruses	52892	FALSE	63.263	DNA	2022-03-23	85	36.4706	63.5294	89.7811		1	Mycobacterium	Pukovnikvirus	Pukovnikvirus	Unclassified	Unclassified	Unclassified	Caudoviricetes	Uroviricota	Heunggongvirae	Duplodnaviria	Group I	PHG	Mycobacterium sp.	High-quality	High-quality	100	AAI-based (high-confidence)	0	high_confidence_prediction	NC_011023	TRUE	FALSE	TRUE
NC_010353	Streptococcus phage 858	Streptococcus phage 858 Brussowvirus Caudoviricetes Uroviricota Heunggongvirae Duplodnaviria Viruses	35543	FALSE	39.786	DNA	2022-03-23	42	100	0	92.2629		0	Streptococcus	Brussowvirus	Brussowvirus	Unclassified	Unclassified	Unclassified	Caudoviricetes	Uroviricota	Heunggongvirae	Duplodnaviria	Group I	PHG	Streptococcus thermophilus	High-quality	High-quality	94.12	AAI-based (high-confidence)	1	high_confidence_prediction	NC_010353	TRUE	FALSE	TRUE
NC_009542	Aeromonas phage phiO18P	Aeromonas phage phiO18P Bielevirus Peduoviridae Caudoviricetes Uroviricota Heunggongvirae Duplodnaviria Viruses	33985	FALSE	61.745	DNA	2022-03-23	44	84.0909	15.9091	92.3084		0	Aeromonas	Bielevirus	Bielevirus	Unclassified	Peduoviridae	Unclassified	Caudoviricetes	Uroviricota	Heunggongvirae	Duplodnaviria	Group I	PHG	Aeromonas media	High-quality	High-quality	100	AAI-based (high-confidence)	0	high_confidence_prediction	NC_009542	TRUE	FALSE	TRUE
NC_009804	Thermus phage P74-26	Thermus phage P74-26 Oshimavirus Caudoviricetes Uroviricota Heunggongvirae Duplodnaviria Viruses	83319	FALSE	57.759	DNA	2022-03-23	107	35.514	64.486	94.2066		0	Thermus	Oshimavirus	Oshimavirus	Unclassified	Unclassified	Unclassified	Caudoviricetes	Uroviricota	Heunggongvirae	Duplodnaviria	Group I	PHG	Thermus thermophilus	High-quality	High-quality	100	AAI-based (high-confidence)	0	high_confidence_prediction	NC_009804	TRUE	FALSE	TRUE
NC_009803	Thermus phage P23-45	Thermus phage P23-45 Oshimavirus Caudoviricetes Uroviricota Heunggongvirae Duplodnaviria Viruses	84201	FALSE	57.762	DNA	2022-03-23	110	34.5455	65.4545	94.7483		0	Thermus	Oshimavirus	Oshimavirus	Unclassified	Unclassified	Unclassified	Caudoviricetes	Uroviricota	Heunggongvirae	Duplodnaviria	Group I	PHG	Thermus thermophilus	High-quality	High-quality	100	AAI-based (high-confidence)	0	high_confidence_prediction	NC_009803	TRUE	FALSE	TRUE
NC_009551	Phormidium phage Pf-WMP3	Phormidium phage Pf-WMP3 Wumptrevirus Caudoviricetes Uroviricota Heunggongvirae Duplodnaviria Viruses	43249	FALSE	46.48	DNA	2022-03-23	41	63.4146	36.5854	89.9605		0	Phormidium	Wumptrevirus	Wumptrevirus	Unclassified	Unclassified	Unclassified	Caudoviricetes	Uroviricota	Heunggongvirae	Duplodnaviria	Group I	PHG	Leptolyngbya foveolarum	Complete	High-quality	100	DTR (high-confidence)	0.875	medium_confidence_prediction	NC_009551	TRUE	FALSE	TRUE
NC_028980	Pseudomonas phage PAE1	Pseudomonas phage PAE1 Yuavirus Rabinowitzvirinae Mesyanzhinovviridae Caudoviricetes Uroviricota Heunggongvirae Duplodnaviria Viruses	62181	FALSE	64.233	DNA	2022-03-21	88	100	0	94.8425		0	Pseudomonas	Yuavirus	Yuavirus	Rabinowitzvirinae	Mesyanzhinovviridae	Unclassified	Caudoviricetes	Uroviricota	Heunggongvirae	Duplodnaviria	Group I	PHG	Pseudomonas aeruginosa strain PAO9505	High-quality	High-quality	100	AAI-based (high-confidence)	0.9375	medium_confidence_prediction	NC_028980	TRUE	FALSE	TRUE
NC_061451	Erwinia phage pEa_SNUABM_7	Erwinia phage pEa_SNUABM_7 Myoviridae Caudoviricetes Uroviricota Heunggongvirae Duplodnaviria Viruses	265635	TRUE	48.954	DNA	2022-03-17	336	56.8452	43.1548	94.8546		0	Erwinia	Myoviridae	Unclassified	Unclassified	Myoviridae	Unclassified	Caudoviricetes	Uroviricota	Heunggongvirae	Duplodnaviria	Group I	PHG	Erwinia amylovora	High-quality	High-quality	100	AAI-based (high-confidence)	0.5875	low_confidence_prediction		FALSE	FALSE	TRUE
NC_061450	Erwinia phage pEa_SNUABM_5	Erwinia phage pEa_SNUABM_5 Yoloswagvirus Caudoviricetes Uroviricota Heunggongvirae Duplodnaviria Viruses	267169	TRUE	48.857	DNA	2022-03-17	345	57.1014	42.8986	95.3295		0	Erwinia	Yoloswagvirus	Yoloswagvirus	Unclassified	Unclassified	Unclassified	Caudoviricetes	Uroviricota	Heunggongvirae	Duplodnaviria	Group I	PHG	Erwinia amylovora	High-quality	High-quality	100	AAI-based (high-confidence)	0.6625	low_confidence_prediction		FALSE	FALSE	TRUE
NC_061449	Erwinia phage pEa_SNUABM_17	Erwinia phage pEa_SNUABM_17 Alexandravirus Caudoviricetes Uroviricota Heunggongvirae Duplodnaviria Viruses	263916	TRUE	49	DNA	2022-03-17	322	53.7267	46.2733	94.8847		0	Erwinia	Alexandravirus	Alexandravirus	Unclassified	Unclassified	Unclassified	Caudoviricetes	Uroviricota	Heunggongvirae	Duplodnaviria	Group I	PHG	Erwinia amylovora	High-quality	High-quality	99.59	AAI-based (high-confidence)	0.625	low_confidence_prediction		FALSE	FALSE	TRUE
NC_061448	Erwinia phage pEa_SNUABM_1	Erwinia phage pEa_SNUABM_1 Alexandravirus Caudoviricetes Uroviricota Heunggongvirae Duplodnaviria Viruses	266939	TRUE	49.447	DNA	2022-03-17	329	54.7112	45.2888	94.9228		0	Erwinia	Alexandravirus	Alexandravirus	Unclassified	Unclassified	Unclassified	Caudoviricetes	Uroviricota	Heunggongvirae	Duplodnaviria	Group I	PHG	Erwinia amylovora	High-quality	High-quality	100	AAI-based (high-confidence)	0.7125	medium_confidence_prediction		FALSE	FALSE	TRUE
NC_061447	Erwinia phage pEa_SNUABM_33	Erwinia phage pEa_SNUABM_33 Alexandravirus Caudoviricetes Uroviricota Heunggongvirae Duplodnaviria Viruses	263237	TRUE	49.326	DNA	2022-03-17	335	56.1194	43.8806	95.3358		0	Erwinia	Alexandravirus	Alexandravirus	Unclassified	Unclassified	Unclassified	Caudoviricetes	Uroviricota	Heunggongvirae	Duplodnaviria	Group I	PHG	Erwinia amylovora	High-quality	High-quality	99.35	AAI-based (high-confidence)	0.9	medium_confidence_prediction		FALSE	FALSE	TRUE
NC_061446	Erwinia phage pEa_SNUABM_30	Erwinia phage pEa_SNUABM_30 Alexandravirus Caudoviricetes Uroviricota Heunggongvirae Duplodnaviria Viruses	259771	TRUE	49.298	DNA	2022-03-17	326	55.2147	44.7853	94.9783		0	Erwinia	Alexandravirus	Alexandravirus	Unclassified	Unclassified	Unclassified	Caudoviricetes	Uroviricota	Heunggongvirae	Duplodnaviria	Group I	PHG	Erwinia amylovora	High-quality	High-quality	98.04	AAI-based (high-confidence)	0.7125	medium_confidence_prediction		FALSE	FALSE	TRUE
NC_061445	Erwinia phage pEa_SNUABM_3	Erwinia phage pEa_SNUABM_3 Alexandravirus Caudoviricetes Uroviricota Heunggongvirae Duplodnaviria Viruses	266175	TRUE	49.503	DNA	2022-03-17	332	55.1205	44.8795	95.1739		0	Erwinia	Alexandravirus	Alexandravirus	Unclassified	Unclassified	Unclassified	Caudoviricetes	Uroviricota	Heunggongvirae	Duplodnaviria	Group I	PHG	Erwinia amylovora	High-quality	High-quality	100	AAI-based (high-confidence)	0.65	low_confidence_prediction		FALSE	FALSE	TRUE
NC_061444	Erwinia phage pEa_SNUABM_32	Erwinia phage pEa_SNUABM_32 Alexandravirus Caudoviricetes Uroviricota Heunggongvirae Duplodnaviria Viruses	265891	TRUE	49.186	DNA	2022-03-17	331	53.7764	46.2236	95.2868		0	Erwinia	Alexandravirus	Alexandravirus	Unclassified	Unclassified	Unclassified	Caudoviricetes	Uroviricota	Heunggongvirae	Duplodnaviria	Group I	PHG	Erwinia amylovora	High-quality	High-quality	100	AAI-based (high-confidence)	0.6	low_confidence_prediction		FALSE	FALSE	TRUE
NC_061443	Erwinia phage pEa_SNUABM_2	Erwinia phage pEa_SNUABM_2 Alexandravirus Caudoviricetes Uroviricota Heunggongvirae Duplodnaviria Viruses	265442	TRUE	49.379	DNA	2022-03-17	330	54.2424	45.7576	94.7371		0	Erwinia	Alexandravirus	Alexandravirus	Unclassified	Unclassified	Unclassified	Caudoviricetes	Uroviricota	Heunggongvirae	Duplodnaviria	Group I	PHG	Erwinia amylovora	High-quality	High-quality	100	AAI-based (high-confidence)	0.85	medium_confidence_prediction		FALSE	FALSE	TRUE
NC_061442	Erwinia phage pEa_SNUABM_35	Erwinia phage pEa_SNUABM_35 Alexandravirus Caudoviricetes Uroviricota Heunggongvirae Duplodnaviria Viruses	261719	TRUE	49.167	DNA	2022-03-17	328	54.5732	45.4268	94.8215		0	Erwinia	Alexandravirus	Alexandravirus	Unclassified	Unclassified	Unclassified	Caudoviricetes	Uroviricota	Heunggongvirae	Duplodnaviria	Group I	PHG	Erwinia amylovora	High-quality	High-quality	98.77	AAI-based (high-confidence)	0.675	low_confidence_prediction		FALSE	FALSE	TRUE
NC_061441	Erwinia phage pEa_SNUABM_16	Erwinia phage pEa_SNUABM_16 Alexandravirus Caudoviricetes Uroviricota Heunggongvirae Duplodnaviria Viruses	266838	TRUE	49.58	DNA	2022-03-17	336	55.3571	44.6429	95.3106		0	Erwinia	Alexandravirus	Alexandravirus	Unclassified	Unclassified	Unclassified	Caudoviricetes	Uroviricota	Heunggongvirae	Duplodnaviria	Group I	PHG	Erwinia amylovora	High-quality	High-quality	100	AAI-based (high-confidence)	0.7375	medium_confidence_prediction		FALSE	FALSE	TRUE
NC_061440	Erwinia phage pEa_SNUABM_22	Erwinia phage pEa_SNUABM_22 Alexandravirus Caudoviricetes Uroviricota Heunggongvirae Duplodnaviria Viruses	265146	TRUE	49.569	DNA	2022-03-17	337	55.4896	44.5104	95.4968		0	Erwinia	Alexandravirus	Alexandravirus	Unclassified	Unclassified	Unclassified	Caudoviricetes	Uroviricota	Heunggongvirae	Duplodnaviria	Group I	PHG	Erwinia amylovora	High-quality	High-quality	100	AAI-based (high-confidence)	0.7	low_confidence_prediction		FALSE	FALSE	TRUE
NC_061439	Pseudomonas phage vB_PaeS_PcyII-40_PfII40a	Pseudomonas phage vB_PaeS_PcyII-40_PfII40a Casadabanvirus Caudoviricetes Uroviricota Heunggongvirae Duplodnaviria Viruses	37033	FALSE	64.343	DNA	2022-03-17	54	96.2963	3.7037	96.6192		0	Pseudomonas	Casadabanvirus	Casadabanvirus	Unclassified	Unclassified	Unclassified	Caudoviricetes	Uroviricota	Heunggongvirae	Duplodnaviria	Group I	PHG	Unspecified	High-quality	High-quality	97.39	AAI-based (high-confidence)	0.275	medium_confidence_prediction		FALSE	FALSE	TRUE
NC_061438	Pseudomonas phage F_ET309sp/Pa1651	Pseudomonas phage F_ET309sp/Pa1651 Casadabanvirus Caudoviricetes Uroviricota Heunggongvirae Duplodnaviria Viruses	37414	FALSE	64.366	DNA	2022-03-17	56	98.2143	1.78571	96.4051		0	Pseudomonas	Casadabanvirus	Casadabanvirus	Unclassified	Unclassified	Unclassified	Caudoviricetes	Uroviricota	Heunggongvirae	Duplodnaviria	Group I	PHG	Unspecified	High-quality	High-quality	97.98	AAI-based (high-confidence)	0.4	low_confidence_prediction		FALSE	FALSE	TRUE
NC_061437	Pseudomonas phage vB_PaeS_PAO1_HW12	Pseudomonas phage vB_PaeS_PAO1_HW12 Casadabanvirus Caudoviricetes Uroviricota Heunggongvirae Duplodnaviria Viruses	37496	FALSE	64.268	DNA	2022-03-17	57	98.2456	1.75439	96.3543		0	Pseudomonas	Casadabanvirus	Casadabanvirus	Unclassified	Unclassified	Unclassified	Caudoviricetes	Uroviricota	Heunggongvirae	Duplodnaviria	Group I	PHG	Unspecified	High-quality	High-quality	98.28	AAI-based (high-confidence)	0.1875	medium_confidence_prediction		FALSE	FALSE	TRUE
NC_061436	Pseudomonas phage AIIMS-Pa-B1	Pseudomonas phage AIIMS-Pa-B1 Casadabanvirus Caudoviricetes Uroviricota Heunggongvirae Duplodnaviria Viruses	37578	FALSE	64.57	DNA	2022-03-17	56	3.57143	96.4286	96.9424		0	Pseudomonas	Casadabanvirus	Casadabanvirus	Unclassified	Unclassified	Unclassified	Caudoviricetes	Uroviricota	Heunggongvirae	Duplodnaviria	Group I	PHG	Pseudomonas aeruginosa clinical isolate	High-quality	High-quality	98.5	AAI-based (high-confidence)	0.3625	low_confidence_prediction		FALSE	FALSE	TRUE
NC_061435	Pseudomonas phage JBD26	Pseudomonas phage JBD26 Casadabanvirus Caudoviricetes Uroviricota Heunggongvirae Duplodnaviria Viruses	37840	FALSE	64.115	DNA	2022-03-17	58	96.5517	3.44828	96.1522		0	Pseudomonas	Casadabanvirus	Casadabanvirus	Unclassified	Unclassified	Unclassified	Caudoviricetes	Uroviricota	Heunggongvirae	Duplodnaviria	Group I	PHG	Unspecified	High-quality	High-quality	98.85	AAI-based (high-confidence)	0.225	medium_confidence_prediction		FALSE	FALSE	TRUE
NC_061434	Pseudomonas phage YMC12/01/R960	Pseudomonas phage YMC12/01/R960 Casadabanvirus Caudoviricetes Uroviricota Heunggongvirae Duplodnaviria Viruses	37011	FALSE	64.546	DNA	2022-03-17	55	98.1818	1.81818	95.8823		0	Pseudomonas	Casadabanvirus	Casadabanvirus	Unclassified	Unclassified	Unclassified	Caudoviricetes	Uroviricota	Heunggongvirae	Duplodnaviria	Group I	PHG	Pseudomonas aeruginosa YMC12/01/R960	High-quality	High-quality	96.58	AAI-based (high-confidence)	0.1375	medium_confidence_prediction		FALSE	FALSE	TRUE
NC_061433	Pseudomonas phage Spike	Pseudomonas phage Spike Casadabanvirus Caudoviricetes Uroviricota Heunggongvirae Duplodnaviria Viruses	37729	FALSE	64.34	DNA	2022-03-17	58	96.5517	3.44828	95.4014		0	Pseudomonas	Casadabanvirus	Casadabanvirus	Unclassified	Unclassified	Unclassified	Caudoviricetes	Uroviricota	Heunggongvirae	Duplodnaviria	Group I	PHG	Unspecified	High-quality	High-quality	98.61	AAI-based (high-confidence)	0.3375	low_confidence_prediction		FALSE	FALSE	TRUE
NC_061432	Pseudomonas phage YMC12/01/R24	Pseudomonas phage YMC12/01/R24 Casadabanvirus Caudoviricetes Uroviricota Heunggongvirae Duplodnaviria Viruses	46148	FALSE	64.839	DNA	2022-03-17	65	89.2308	10.7692	92.2879		1	Pseudomonas	Casadabanvirus	Casadabanvirus	Unclassified	Unclassified	Unclassified	Caudoviricetes	Uroviricota	Heunggongvirae	Duplodnaviria	Group I	PHG	Pseudomonas aeruginosa YMC12/01/R24	High-quality	High-quality	96.14	AAI-based (high-confidence)	0.05	high_confidence_prediction		FALSE	FALSE	TRUE
NC_061421	Klebsiella phage vB_KpM_FBKp24	Klebsiella phage vB_KpM_FBKp24 Myoviridae Caudoviricetes Uroviricota Heunggongvirae Duplodnaviria Viruses	307210	TRUE	45.131	DNA	2022-03-13	373	10.992	89.008	93.6151		9	Klebsiella	Myoviridae	Unclassified	Unclassified	Myoviridae	Unclassified	Caudoviricetes	Uroviricota	Heunggongvirae	Duplodnaviria	Group I	PHG	Klebsiella pneumoniae K6592	High-quality	High-quality	100	AAI-based (high-confidence)	0.7	low_confidence_prediction		FALSE	FALSE	TRUE
NC_061420	Serratia phage KpYy_2_45	Serratia phage KpYy_2_45 Myoviridae Caudoviricetes Uroviricota Heunggongvirae Duplodnaviria Viruses	302439	TRUE	45.71	DNA	2022-03-12	359	88.8579	11.1421	93.5521		7	Serratia	Myoviridae	Unclassified	Unclassified	Myoviridae	Unclassified	Caudoviricetes	Uroviricota	Heunggongvirae	Duplodnaviria	Group I	PHG	Klebsiella pneumoniae	High-quality	High-quality	100	AAI-based (high-confidence)	0.8375	medium_confidence_prediction		FALSE	FALSE	TRUE
NC_061419	Serratia phage KpZh_1	Serratia phage KpZh_1 Myoviridae Caudoviricetes Uroviricota Heunggongvirae Duplodnaviria Viruses	298898	TRUE	45.685	DNA	2022-03-12	356	10.1124	89.8876	93.4744		10	Serratia	Myoviridae	Unclassified	Unclassified	Myoviridae	Unclassified	Caudoviricetes	Uroviricota	Heunggongvirae	Duplodnaviria	Group I	PHG	Klebsiella pneumoniae	High-quality	High-quality	99.21	AAI-based (high-confidence)	0.8	medium_confidence_prediction		FALSE	FALSE	TRUE
NC_041920	Escherichia phage phiEC1	Escherichia phage phiEC1 Mosigvirus Tevenvirinae Straboviridae Caudoviricetes Uroviricota Heunggongvirae Duplodnaviria Viruses	170254	FALSE	37.56	DNA	2022-02-24	270	15.1852	84.8148	94.6433		2	Escherichia	Mosigvirus	Mosigvirus	Tevenvirinae	Straboviridae	Unclassified	Caudoviricetes	Uroviricota	Heunggongvirae	Duplodnaviria	Group I	PHG	Escherichia coli CP9	Complete	High-quality	100	DTR (high-confidence)	0.975	high_confidence_prediction		FALSE	FALSE	TRUE
NC_041919	Escherichia phage HP3	Escherichia phage HP3 Mosigvirus hp3 Mosigvirus Tevenvirinae Straboviridae Caudoviricetes Uroviricota Heunggongvirae Duplodnaviria Viruses	168188	FALSE	35.373	DNA	2022-02-24	266	84.2105	15.7895	94.3504		11	Escherichia	Mosigvirus	Mosigvirus	Tevenvirinae	Straboviridae	Unclassified	Caudoviricetes	Uroviricota	Heunggongvirae	Duplodnaviria	Group I	PHG	Escherichia coli CP9	High-quality	High-quality	100	AAI-based (high-confidence)	1	high_confidence_prediction	NC_041919	TRUE	FALSE	TRUE
NC_053005	Enterobacter phage KNP7	Enterobacter phage KNP7 Chivirus Casjensviridae Caudoviricetes Uroviricota Heunggongvirae Duplodnaviria Viruses	58058	FALSE	56.48	DNA	2022-02-23	72	65.2778	34.7222	93.3928		0	Enterobacter	Chivirus	Chivirus	Unclassified	Casjensviridae	Unclassified	Caudoviricetes	Uroviricota	Heunggongvirae	Duplodnaviria	Group I	PHG	Enterobacter sp.	Medium-quality	Genome-fragment	89.91	AAI-based (high-confidence)	0.960022	high_confidence_prediction		FALSE	FALSE	TRUE
NC_052992	Salmonella phage KNP6	Salmonella phage KNP6 Chivirus Casjensviridae Caudoviricetes Uroviricota Heunggongvirae Duplodnaviria Viruses	59230	FALSE	55.756	DNA	2022-02-22	70	67.1429	32.8571	90.3461		0	Salmonella	Chivirus	Chivirus	Unclassified	Casjensviridae	Unclassified	Caudoviricetes	Uroviricota	Heunggongvirae	Duplodnaviria	Group I	PHG	Salmonella sp.	High-quality	High-quality	91.69	AAI-based (high-confidence)	0.9625	high_confidence_prediction		FALSE	FALSE	TRUE
NC_052980	Proteus phage ASh-2020a	Proteus phage ASh-2020a Lavrentievavirus Casjensviridae Caudoviricetes Uroviricota Heunggongvirae Duplodnaviria Viruses	59078	FALSE	46.72	DNA	2022-02-23	67	76.1194	23.8806	91.5569		0	Proteus	Lavrentievavirus	Lavrentievavirus	Unclassified	Casjensviridae	Unclassified	Caudoviricetes	Uroviricota	Heunggongvirae	Duplodnaviria	Group I	PHG	Proteus mirabilis CriePir89	High-quality	High-quality	99.18	AAI-based (high-confidence)	0.8875	medium_confidence_prediction		FALSE	FALSE	TRUE
NC_008722	Staphylococcus phage CNPH82	Staphylococcus phage CNPH82 Rockefellervirus Caudoviricetes Uroviricota Heunggongvirae Duplodnaviria Viruses	43420	FALSE	34.675	DNA	2022-02-18	68	92.6471	7.35294	94.9608		0	Staphylococcus	Rockefellervirus	Rockefellervirus	Unclassified	Unclassified	Unclassified	Caudoviricetes	Uroviricota	Heunggongvirae	Duplodnaviria	Group I	PHG	Staphylococcus epidermidis	High-quality	High-quality	100	AAI-based (high-confidence)	0.0875	medium_confidence_prediction	NC_008722	TRUE	FALSE	TRUE
NC_028913	Staphylococcus phage phinm2	Staphylococcus phage phinm2 Dubowvirus Azeredovirinae Caudoviricetes Uroviricota Heunggongvirae Duplodnaviria Viruses	43145	FALSE	34.586	DNA	2022-01-31	65	92.3077	7.69231	94.544		0	Staphylococcus	Dubowvirus	Dubowvirus	Azeredovirinae	Unclassified	Unclassified	Caudoviricetes	Uroviricota	Heunggongvirae	Duplodnaviria	Group I	PHG	Unspecified	High-quality	High-quality	100	AAI-based (high-confidence)	0.05	high_confidence_prediction	NC_028913	TRUE	FALSE	TRUE
NC_028864	Staphylococcus phage phinm4	Staphylococcus phage phinm4 Phietavirus Azeredovirinae Caudoviricetes Uroviricota Heunggongvirae Duplodnaviria Viruses	43189	FALSE	34.738	DNA	2022-01-31	68	91.1765	8.82353	93.9336		0	Staphylococcus	Phietavirus	Phietavirus	Azeredovirinae	Unclassified	Unclassified	Caudoviricetes	Uroviricota	Heunggongvirae	Duplodnaviria	Group I	PHG	Unspecified	High-quality	High-quality	100	AAI-based (high-confidence)	0	high_confidence_prediction	NC_028864	TRUE	FALSE	TRUE
NC_023739	Mycobacterium phage BillKnuckles	Mycobacterium phage BillKnuckles Fromanvirus Caudoviricetes Uroviricota Heunggongvirae Duplodnaviria Viruses	51821	FALSE	63.436	DNA	2022-01-31	77	46.7532	53.2468	87.9547		0	Mycobacterium	Fromanvirus	Fromanvirus	Unclassified	Unclassified	Unclassified	Caudoviricetes	Uroviricota	Heunggongvirae	Duplodnaviria	Group I	PHG	Unspecified	High-quality	High-quality	99.83	AAI-based (high-confidence)	0	high_confidence_prediction	NC_023739	TRUE	FALSE	TRUE
NC_023716	Mycobacterium phage Alma	Mycobacterium phage Alma Fromanvirus Caudoviricetes Uroviricota Heunggongvirae Duplodnaviria Viruses	53177	FALSE	62.461	DNA	2022-01-31	87	37.931	62.069	89.409		1	Mycobacterium	Fromanvirus	Fromanvirus	Unclassified	Unclassified	Unclassified	Caudoviricetes	Uroviricota	Heunggongvirae	Duplodnaviria	Group I	PHG	Unspecified	High-quality	High-quality	100	AAI-based (high-confidence)	0	high_confidence_prediction	NC_023716	TRUE	FALSE	TRUE
NC_023592	Haloarcula hispanica pleomorphic virus 2	Haloarcula hispanica pleomorphic virus 2 Alphapleolipovirus HHPV2 Alphapleolipovirus Pleolipoviridae Haloruvirales Huolimaviricetes Saleviricota Trapavirae Monodnaviria Viruses	8176	FALSE	53.694	DNA	2022-01-31	9	100	0	91.0714		0	Haloarcula	Alphapleolipovirus	Alphapleolipovirus	Unclassified	Pleolipoviridae	Haloruvirales	Huolimaviricetes	Saleviricota	Trapavirae	Monodnaviria	Group II	PHG	Haloarcula hispanica ATCC 33960	High-quality	High-quality	100	AAI-based (high-confidence)	0.8440918580422796	medium_confidence_prediction		FALSE	FALSE	TRUE
NC_017090	Halogeometricum pleomorphic virus 1	Halogeometricum pleomorphic virus 1 Betapleolipovirus HGPV1 Betapleolipovirus Pleolipoviridae Haloruvirales Huolimaviricetes Saleviricota Trapavirae Monodnaviria Viruses	9694	FALSE	61.605	DNA	2022-01-31	15	53.3333	46.6667	90.8294		0	Halogeometricum	Betapleolipovirus	Betapleolipovirus	Unclassified	Pleolipoviridae	Haloruvirales	Huolimaviricetes	Saleviricota	Trapavirae	Monodnaviria	Group II	PHG	Halogeometricum sp. CG-9	Medium-quality	Genome-fragment	89.71	AAI-based (medium-confidence)	1	high_confidence_prediction		FALSE	FALSE	TRUE
NC_017089	Halorubrum pleomorphic virus 6	Halorubrum pleomorphic virus 6 Alphapleolipovirus HRPV6 Alphapleolipovirus Pleolipoviridae Haloruvirales Huolimaviricetes Saleviricota Trapavirae Monodnaviria Viruses	8549	FALSE	62.674	DNA	2022-01-31	8	87.5	12.5	83.2027		0	Halorubrum	Alphapleolipovirus	Alphapleolipovirus	Unclassified	Pleolipoviridae	Haloruvirales	Huolimaviricetes	Saleviricota	Trapavirae	Monodnaviria	Group II	PHG	Halorubrum sp. SS7-4	Medium-quality	Genome-fragment	73.51	AAI-based (high-confidence)	0.9876101321585904	high_confidence_prediction		FALSE	FALSE	TRUE
NC_017088	Halorubrum pleomorphic virus 3	Halorubrum pleomorphic virus 3 Betapleolipovirus HRPV3 Betapleolipovirus Pleolipoviridae Haloruvirales Huolimaviricetes Saleviricota Trapavirae Monodnaviria Viruses	8770	FALSE	58.335	DNA	2022-01-31	11	54.5455	45.4545	89.7605		0	Halorubrum	Betapleolipovirus	Betapleolipovirus	Unclassified	Pleolipoviridae	Haloruvirales	Huolimaviricetes	Saleviricota	Trapavirae	Monodnaviria	Group II	PHG	Halorubrum sp. SP3-3	High-quality	High-quality	100	AAI-based (high-confidence)	0.9876101321585904	high_confidence_prediction		FALSE	FALSE	TRUE
NC_017087	Halorubrum pleomorphic virus 2	Halorubrum pleomorphic virus 2 Alphapleolipovirus HRPV2 Alphapleolipovirus Pleolipoviridae Haloruvirales Huolimaviricetes Saleviricota Trapavirae Monodnaviria Viruses	10656	FALSE	63.701	DNA	2022-01-31	13	53.8462	46.1538	84.7691		0	Halorubrum	Alphapleolipovirus	Alphapleolipovirus	Unclassified	Pleolipoviridae	Haloruvirales	Huolimaviricetes	Saleviricota	Trapavirae	Monodnaviria	Group II	PHG	Halorubrum sp. SS5-4	High-quality	High-quality	91.73	AAI-based (high-confidence)	0.975648	high_confidence_prediction		FALSE	FALSE	TRUE
NC_006882	Prochlorococcus phage P-SSP7	Prochlorococcus phage P-SSP7 Tiamatvirus Autographiviridae Caudoviricetes Uroviricota Heunggongvirae Duplodnaviria Viruses	45176	FALSE	38.824	DNA	2022-01-31	54	100	0	92.8701		0	Prochlorococcus	Tiamatvirus	Tiamatvirus	Unclassified	Autographiviridae	Unclassified	Caudoviricetes	Uroviricota	Heunggongvirae	Duplodnaviria	Group I	PHG	Unspecified	Complete	High-quality	100	DTR (high-confidence)	0.0125	high_confidence_prediction	NC_006882	TRUE	FALSE	TRUE
NC_014458	Mycobacterium phage Angelica	Mycobacterium phage Angelica Anayavirus Weiservirinae Caudoviricetes Uroviricota Heunggongvirae Duplodnaviria Viruses	59598	FALSE	66.388	DNA	2022-01-31	91	96.7033	3.2967	91.9242		1	Mycobacterium	Anayavirus	Anayavirus	Weiservirinae	Unclassified	Unclassified	Caudoviricetes	Uroviricota	Heunggongvirae	Duplodnaviria	Group I	PHG	Unspecified	High-quality	High-quality	97.38	AAI-based (high-confidence)	0	high_confidence_prediction	NC_014458	TRUE	FALSE	TRUE
NC_013936	Mycobacterium phage Ardmore	Mycobacterium phage Ardmore Cheoctovirus Gracegardnervirinae Caudoviricetes Uroviricota Heunggongvirae Duplodnaviria Viruses	52141	FALSE	61.491	DNA	2022-01-31	91	96.7033	3.2967	93.905		0	Mycobacterium	Cheoctovirus	Cheoctovirus	Gracegardnervirinae	Unclassified	Unclassified	Caudoviricetes	Uroviricota	Heunggongvirae	Duplodnaviria	Group I	PHG	Unspecified	High-quality	High-quality	90.59	AAI-based (high-confidence)	0	high_confidence_prediction	NC_013936	TRUE	FALSE	TRUE
NC_011054	Mycobacterium phage Boomer	Mycobacterium phage Boomer Cheoctovirus Gracegardnervirinae Caudoviricetes Uroviricota Heunggongvirae Duplodnaviria Viruses	58037	FALSE	61.128	DNA	2022-01-31	107	92.5234	7.47664	93.6799		0	Mycobacterium	Cheoctovirus	Cheoctovirus	Gracegardnervirinae	Unclassified	Unclassified	Caudoviricetes	Uroviricota	Heunggongvirae	Duplodnaviria	Group I	PHG	Unspecified	High-quality	High-quality	100	AAI-based (high-confidence)	0	high_confidence_prediction	NC_011054	TRUE	FALSE	TRUE
NC_008583	Staphylococcus phage phinm1	Staphylococcus phage phinm1 Dubowvirus Azeredovirinae Caudoviricetes Uroviricota Heunggongvirae Duplodnaviria Viruses	43128	FALSE	34.156	DNA	2022-01-31	65	90.7692	9.23077	92.6544		0	Staphylococcus	Dubowvirus	Dubowvirus	Azeredovirinae	Unclassified	Unclassified	Caudoviricetes	Uroviricota	Heunggongvirae	Duplodnaviria	Group I	PHG	Unspecified	High-quality	High-quality	100	AAI-based (high-confidence)	0.075	medium_confidence_prediction	NC_008583	TRUE	FALSE	TRUE
NC_007047	Staphylococcus phage 187	Staphylococcus phage 187 Phietavirus Azeredovirinae Caudoviricetes Uroviricota Heunggongvirae Duplodnaviria Viruses	39620	FALSE	34.25	DNA	2022-01-31	66	87.8788	12.1212	94.7097		0	Staphylococcus	Phietavirus	Phietavirus	Azeredovirinae	Unclassified	Unclassified	Caudoviricetes	Uroviricota	Heunggongvirae	Duplodnaviria	Group I	PHG	Unspecified	High-quality	High-quality	100	AAI-based (high-confidence)	0	high_confidence_prediction	NC_007047	TRUE	FALSE	TRUE
NC_002371	Salmonella phage P22	Salmonella phage P22 Lederbergvirus Caudoviricetes Uroviricota Heunggongvirae Duplodnaviria Viruses	41724	FALSE	47.09	DNA	2022-01-31	64	56.25	43.75	88.5893		0	Salmonella	Lederbergvirus	Lederbergvirus	Unclassified	Unclassified	Unclassified	Caudoviricetes	Uroviricota	Heunggongvirae	Duplodnaviria	Group I	PHG	Salmonella enterica subsp. enterica serovar Typhimurium	High-quality	High-quality	100	AAI-based (high-confidence)	0	high_confidence_prediction	NC_002371	TRUE	FALSE	TRUE
NC_005135	Aeromonas phage 44RR2.8t	Aeromonas phage 44RR2.8t Biquartavirus Straboviridae Caudoviricetes Uroviricota Heunggongvirae Duplodnaviria Viruses	173591	FALSE	43.881	DNA	2022-01-31	252	15.4762	84.5238	93.317		17	Aeromonas	Biquartavirus	Biquartavirus	Unclassified	Straboviridae	Unclassified	Caudoviricetes	Uroviricota	Heunggongvirae	Duplodnaviria	Group I	PHG	Aeromonas salmonicida	High-quality	High-quality	100	AAI-based (high-confidence)	0.975	high_confidence_prediction	NC_005135	TRUE	FALSE	TRUE
NC_003907	Vibrio phage VpV262	Vibrio phage VpV262 Vipivirus Zobellviridae Caudoviricetes Uroviricota Heunggongvirae Duplodnaviria Viruses	46012	FALSE	49.52	DNA	2022-01-31	72	66.6667	33.3333	94.3254		1	Vibrio	Vipivirus	Vipivirus	Unclassified	Zobellviridae	Unclassified	Caudoviricetes	Uroviricota	Heunggongvirae	Duplodnaviria	Group I	PHG	Vibrio parahaemolyticus	Complete	High-quality	100	DTR (high-confidence)	1	high_confidence_prediction	NC_003907	TRUE	FALSE	TRUE
NC_060137	Gordonia phage Syleon	Gordonia phage Syleon Siphoviridae Caudoviricetes Uroviricota Heunggongvirae Duplodnaviria Viruses	75606	FALSE	58.735	DNA	2022-01-25	120	77.5	22.5	88.9083		6	Gordonia	Siphoviridae	Unclassified	Unclassified	Siphoviridae	Unclassified	Caudoviricetes	Uroviricota	Heunggongvirae	Duplodnaviria	Group I	PHG	Unspecified	High-quality	High-quality	99.26	AAI-based (high-confidence)	0	high_confidence_prediction		FALSE	FALSE	TRUE
NC_060136	Gordonia phage Kudefre	Gordonia phage Kudefre Siphoviridae Caudoviricetes Uroviricota Heunggongvirae Duplodnaviria Viruses	76731	FALSE	58.619	DNA	2022-01-25	126	75.3968	24.6032	90.3299		6	Gordonia	Siphoviridae	Unclassified	Unclassified	Siphoviridae	Unclassified	Caudoviricetes	Uroviricota	Heunggongvirae	Duplodnaviria	Group I	PHG	Unspecified	High-quality	High-quality	100	AAI-based (high-confidence)	0	high_confidence_prediction		FALSE	FALSE	TRUE
NC_060135	Gordonia Phage Sephiroth	Gordonia Phage Sephiroth Siphoviridae Caudoviricetes Uroviricota Heunggongvirae Duplodnaviria Viruses	76058	FALSE	58.642	DNA	2022-01-25	123	75.6098	24.3902	90.0602		4	Gordonia	Siphoviridae	Unclassified	Unclassified	Siphoviridae	Unclassified	Caudoviricetes	Uroviricota	Heunggongvirae	Duplodnaviria	Group I	PHG	Unspecified	High-quality	High-quality	99.84	AAI-based (high-confidence)	0	high_confidence_prediction		FALSE	FALSE	TRUE
NC_060134	Gordonia phage Octobien14	Gordonia phage Octobien14 Siphoviridae Caudoviricetes Uroviricota Heunggongvirae Duplodnaviria Viruses	76358	FALSE	58.733	DNA	2022-01-25	121	73.5537	26.4463	89.8282		6	Gordonia	Siphoviridae	Unclassified	Unclassified	Siphoviridae	Unclassified	Caudoviricetes	Uroviricota	Heunggongvirae	Duplodnaviria	Group I	PHG	Unspecified	High-quality	High-quality	100	AAI-based (high-confidence)	0	high_confidence_prediction		FALSE	FALSE	TRUE
NC_060133	Gordonia phage Rabbitrun	Gordonia phage Rabbitrun Siphoviridae Caudoviricetes Uroviricota Heunggongvirae Duplodnaviria Viruses	76821	FALSE	58.79	DNA	2022-01-25	119	84.8739	15.1261	90.1329		6	Gordonia	Siphoviridae	Unclassified	Unclassified	Siphoviridae	Unclassified	Caudoviricetes	Uroviricota	Heunggongvirae	Duplodnaviria	Group I	PHG	Unspecified	High-quality	High-quality	100	AAI-based (high-confidence)	0.0125	high_confidence_prediction		FALSE	FALSE	TRUE
NC_060132	Gordonia phage Trax	Gordonia phage Trax Siphoviridae Caudoviricetes Uroviricota Heunggongvirae Duplodnaviria Viruses	75943	FALSE	58.706	DNA	2022-01-25	113	84.9558	15.0442	91.4225		7	Gordonia	Siphoviridae	Unclassified	Unclassified	Siphoviridae	Unclassified	Caudoviricetes	Uroviricota	Heunggongvirae	Duplodnaviria	Group I	PHG	Unspecified	High-quality	High-quality	99.58	AAI-based (high-confidence)	0.0375	high_confidence_prediction		FALSE	FALSE	TRUE
NC_060131	Gordonia phage Neville	Gordonia phage Neville Siphoviridae Caudoviricetes Uroviricota Heunggongvirae Duplodnaviria Viruses	75813	FALSE	58.752	DNA	2022-01-25	110	84.5455	15.4545	91.2588		7	Gordonia	Siphoviridae	Unclassified	Unclassified	Siphoviridae	Unclassified	Caudoviricetes	Uroviricota	Heunggongvirae	Duplodnaviria	Group I	PHG	Unspecified	High-quality	High-quality	99.44	AAI-based (high-confidence)	0.0375	high_confidence_prediction		FALSE	FALSE	TRUE
NC_048198	Erwinia phage vB_EhrS_59	Erwinia phage vB_EhrS_59 Feofaniavirus Eho59 Feofaniavirus Caudoviricetes Uroviricota Heunggongvirae Duplodnaviria Viruses	47116	FALSE	50.405	DNA	2022-01-12	78	61.5385	38.4615	90.5807		0	Erwinia	Feofaniavirus	Feofaniavirus	Unclassified	Unclassified	Unclassified	Caudoviricetes	Uroviricota	Heunggongvirae	Duplodnaviria	Group I	PHG	Erwinia horticola	High-quality	High-quality	100	AAI-based (high-confidence)	0.025	high_confidence_prediction	NC_048198	TRUE	FALSE	TRUE
NC_008206	Mycobacterium phage Wildcat	Mycobacterium phage Wildcat Wildcatvirus Vilmaviridae Caudoviricetes Uroviricota Heunggongvirae Duplodnaviria Viruses	78296	FALSE	56.852	DNA	2022-01-05	127	59.8425	40.1575	87.0747		23	Mycobacterium	Wildcatvirus	Wildcatvirus	Unclassified	Vilmaviridae	Unclassified	Caudoviricetes	Uroviricota	Heunggongvirae	Duplodnaviria	Group I	PHG	Mycobacterium sp.	High-quality	High-quality	99.69	AAI-based (high-confidence)	0.9875	high_confidence_prediction	NC_008206	TRUE	FALSE	TRUE
NC_025438	Mycobacterium phage Soto	Mycobacterium phage Soto Pegunavirus Bclasvirinae Caudoviricetes Uroviricota Heunggongvirae Duplodnaviria Viruses	67744	FALSE	66.558	DNA	2022-01-05	93	49.4624	50.5376	92.3728		0	Mycobacterium	Pegunavirus	Pegunavirus	Bclasvirinae	Unclassified	Unclassified	Caudoviricetes	Uroviricota	Heunggongvirae	Duplodnaviria	Group I	PHG	Unspecified	High-quality	High-quality	97.51	AAI-based (high-confidence)	1	high_confidence_prediction	NC_025438	TRUE	FALSE	TRUE
NC_025433	Mycobacterium phage Taj	Mycobacterium phage Taj Cheoctovirus Gracegardnervirinae Caudoviricetes Uroviricota Heunggongvirae Duplodnaviria Viruses	58550	FALSE	61.863	DNA	2022-01-05	107	89.7196	10.2804	94.7754		0	Mycobacterium	Cheoctovirus	Cheoctovirus	Gracegardnervirinae	Unclassified	Unclassified	Caudoviricetes	Uroviricota	Heunggongvirae	Duplodnaviria	Group I	PHG	Unspecified	High-quality	High-quality	100	AAI-based (high-confidence)	0	high_confidence_prediction	NC_025433	TRUE	FALSE	TRUE
NC_009993	Mycobacterium phage Giles	Mycobacterium phage Giles Gilesvirus Caudoviricetes Uroviricota Heunggongvirae Duplodnaviria Viruses	53746	FALSE	67.447	DNA	2022-01-05	81	81.4815	18.5185	93.7744		0	Mycobacterium	Gilesvirus	Gilesvirus	Unclassified	Unclassified	Unclassified	Caudoviricetes	Uroviricota	Heunggongvirae	Duplodnaviria	Group I	PHG	Mycolicibacterium smegmatis	High-quality	High-quality	97.97	AAI-based (high-confidence)	0.0375	high_confidence_prediction	NC_009993	TRUE	FALSE	TRUE
NC_014901	Mycobacterium phage Wee	Mycobacterium phage Wee Cheoctovirus Gracegardnervirinae Caudoviricetes Uroviricota Heunggongvirae Duplodnaviria Viruses	59230	FALSE	61.786	DNA	2022-01-05	109	90.8257	9.17431	94.5534		0	Mycobacterium	Cheoctovirus	Cheoctovirus	Gracegardnervirinae	Unclassified	Unclassified	Caudoviricetes	Uroviricota	Heunggongvirae	Duplodnaviria	Group I	PHG	Unspecified	High-quality	High-quality	100	AAI-based (high-confidence)	0	high_confidence_prediction	NC_014901	TRUE	FALSE	TRUE
NC_013650	Mycobacterium phage ET08	Mycobacterium phage ET08 Bixzunavirus Ceeclamvirinae Caudoviricetes Uroviricota Heunggongvirae Duplodnaviria Viruses	155445	FALSE	64.603	DNA	2022-01-05	213	98.1221	1.87793	90.5323		33	Mycobacterium	Bixzunavirus	Bixzunavirus	Ceeclamvirinae	Unclassified	Unclassified	Caudoviricetes	Uroviricota	Heunggongvirae	Duplodnaviria	Group I	PHG	Unspecified	High-quality	High-quality	97.42	AAI-based (high-confidence)	1	high_confidence_prediction		FALSE	FALSE	TRUE
NC_011057	Mycobacterium phage Phaedrus	Mycobacterium phage Phaedrus Pipefishvirus Bclasvirinae Caudoviricetes Uroviricota Heunggongvirae Duplodnaviria Viruses	68090	FALSE	67.566	DNA	2022-01-05	95	54.7368	45.2632	93.7803		0	Mycobacterium	Pipefishvirus	Pipefishvirus	Bclasvirinae	Unclassified	Unclassified	Caudoviricetes	Uroviricota	Heunggongvirae	Duplodnaviria	Group I	PHG	Mycobacterium sp.	High-quality	High-quality	97.55	AAI-based (high-confidence)	1	high_confidence_prediction		FALSE	FALSE	TRUE
NC_011022	Mycobacterium phage DD5	Mycobacterium phage DD5 Fromanvirus Caudoviricetes Uroviricota Heunggongvirae Duplodnaviria Viruses	51621	FALSE	63.387	DNA	2022-01-05	89	42.6966	57.3034	91.486		0	Mycobacterium	Fromanvirus	Fromanvirus	Unclassified	Unclassified	Unclassified	Caudoviricetes	Uroviricota	Heunggongvirae	Duplodnaviria	Group I	PHG	Mycobacterium sp.	High-quality	High-quality	99.42	AAI-based (high-confidence)	0	high_confidence_prediction		FALSE	FALSE	TRUE
NC_001909	Lactococcus phage bIL170	Lactococcus phage bIL170 Skunavirus Caudoviricetes Uroviricota Heunggongvirae Duplodnaviria Viruses	31754	FALSE	34.345	DNA	2022-01-04	61	42.623	57.377	91.2452		1	Lactococcus	Skunavirus	Skunavirus	Unclassified	Unclassified	Unclassified	Caudoviricetes	Uroviricota	Heunggongvirae	Duplodnaviria	Group I	PHG	Unspecified	High-quality	High-quality	100	AAI-based (high-confidence)	0.998951	high_confidence_prediction	NC_001909	TRUE	FALSE	TRUE
NC_055030	Paenibacillus phage Scottie	Paenibacillus phage Scottie Halcyonevirus scottie Halcyonevirus Caudoviricetes Uroviricota Heunggongvirae Duplodnaviria Viruses	55990	FALSE	48.519	DNA	2021-12-07	88	89.7727	10.2273	89.8071		0	Paenibacillus	Halcyonevirus	Halcyonevirus	Unclassified	Unclassified	Unclassified	Caudoviricetes	Uroviricota	Heunggongvirae	Duplodnaviria	Group I	PHG	Unspecified	High-quality	High-quality	100	AAI-based (high-confidence)	0.6875	low_confidence_prediction	NC_055030	TRUE	FALSE	TRUE
NC_055029	Paenibacillus phage Halcyone	Paenibacillus phage Halcyone Halcyonevirus halcyone Halcyonevirus Caudoviricetes Uroviricota Heunggongvirae Duplodnaviria Viruses	55560	FALSE	48.56	DNA	2021-12-07	87	89.6552	10.3448	90.3564		0	Paenibacillus	Halcyonevirus	Halcyonevirus	Unclassified	Unclassified	Unclassified	Caudoviricetes	Uroviricota	Heunggongvirae	Duplodnaviria	Group I	PHG	Unspecified	High-quality	High-quality	100	AAI-based (high-confidence)	0.6875	low_confidence_prediction	NC_055029	TRUE	FALSE	TRUE
NC_048688	Paenibacillus phage BN12	Paenibacillus phage BN12 Fernvirus BN12 Fernvirus Caudoviricetes Uroviricota Heunggongvirae Duplodnaviria Viruses	39485	FALSE	42.56	DNA	2021-12-07	64	82.8125	17.1875	91.6905		0	Paenibacillus	Fernvirus	Fernvirus	Unclassified	Unclassified	Unclassified	Caudoviricetes	Uroviricota	Heunggongvirae	Duplodnaviria	Group I	PHG	Unspecified	High-quality	High-quality	98.52	AAI-based (high-confidence)	0	high_confidence_prediction	NC_048688	TRUE	FALSE	TRUE
NC_054459	Xanthomonas phage XPV1	Xanthomonas phage XPV1 Tsukubavirus XPV1 Tsukubavirus Kantovirinae Caudoviricetes Uroviricota Heunggongvirae Duplodnaviria Viruses	46503	FALSE	61.121	DNA	2021-11-26	72	37.5	62.5	88.104		0	Xanthomonas	Tsukubavirus	Tsukubavirus	Kantovirinae	Unclassified	Unclassified	Caudoviricetes	Uroviricota	Heunggongvirae	Duplodnaviria	Group I	PHG	Xanthomonas oryzae pv. oryzae	High-quality	High-quality	97.47	AAI-based (high-confidence)	0.975	high_confidence_prediction	NC_054459	TRUE	FALSE	TRUE
NC_054458	Xanthomonas phage XPP1	Xanthomonas phage XPP1 Tsukubavirus XPP1 Tsukubavirus Kantovirinae Caudoviricetes Uroviricota Heunggongvirae Duplodnaviria Viruses	46195	FALSE	60.989	DNA	2021-11-26	69	37.6812	62.3188	89.4512		0	Xanthomonas	Tsukubavirus	Tsukubavirus	Kantovirinae	Unclassified	Unclassified	Caudoviricetes	Uroviricota	Heunggongvirae	Duplodnaviria	Group I	PHG	Xanthomonas oryzae pv. oryzae	High-quality	High-quality	96.78	AAI-based (high-confidence)	0.975	high_confidence_prediction	NC_054458	TRUE	FALSE	TRUE
NC_048647	Klebsiella phage KNP2	Klebsiella phage KNP2 Mydovirus KNP2 Mydovirus Vequintavirinae Caudoviricetes Uroviricota Heunggongvirae Duplodnaviria Viruses	146203	FALSE	38.548	DNA	2021-11-26	216	57.8704	42.1296	90.8141		17	Klebsiella	Mydovirus	Mydovirus	Vequintavirinae	Unclassified	Unclassified	Caudoviricetes	Uroviricota	Heunggongvirae	Duplodnaviria	Group I	PHG	Klebsiella sp.	High-quality	High-quality	99	AAI-based (high-confidence)	0.9	medium_confidence_prediction	NC_048647	TRUE	FALSE	TRUE
NC_047881	Shigella phage SSP1	Shigella phage SSP1 Tequintavirus SSP1 Tequintavirus Markadamsvirinae Demerecviridae Caudoviricetes Uroviricota Heunggongvirae Duplodnaviria Viruses	113299	FALSE	39.076	DNA	2021-11-26	161	71.4286	28.5714	86.1296		20	Shigella	Tequintavirus	Tequintavirus	Markadamsvirinae	Demerecviridae	Unclassified	Caudoviricetes	Uroviricota	Heunggongvirae	Duplodnaviria	Group I	PHG	Shigella sonnei IB 707	High-quality	High-quality	100	AAI-based (high-confidence)	0.9875	high_confidence_prediction	NC_047881	TRUE	FALSE	TRUE
NC_028749	Brevibacillus phage Sundance	Brevibacillus phage Sundance Siphoviridae Caudoviricetes Uroviricota Heunggongvirae Duplodnaviria Viruses	134270	FALSE	35.504	DNA	2021-11-20	181	33.1492	66.8508	88.8337		0	Brevibacillus	Siphoviridae	Unclassified	Unclassified	Siphoviridae	Unclassified	Caudoviricetes	Uroviricota	Heunggongvirae	Duplodnaviria	Group I	PHG	Unspecified	Complete	High-quality	100	DTR (high-confidence)	0.05	high_confidence_prediction		FALSE	FALSE	TRUE
NC_031129	Salmonella phage SJ46	Salmonella phage SJ46 Punavirus SJ46 Punavirus Caudoviricetes Uroviricota Heunggongvirae Duplodnaviria Viruses	103445	FALSE	48.578	DNA	2021-11-04	113	46.0177	53.9823	88.0062		3	Salmonella	Punavirus	Punavirus	Unclassified	Unclassified	Unclassified	Caudoviricetes	Uroviricota	Heunggongvirae	Duplodnaviria	Group I	PHG	Salmonella enterica subsp. enterica serovar Indiana J46	High-quality	High-quality	99.72	AAI-based (high-confidence)	0	high_confidence_prediction	NC_031129	TRUE	FALSE	TRUE
NC_028903	Escherichia phage 172-1	Escherichia phage 172-1 Kuravirus Caudoviricetes Uroviricota Heunggongvirae Duplodnaviria Viruses	77266	FALSE	41.984	DNA	2021-11-03	128	18.75	81.25	89.5491		1	Escherichia	Kuravirus	Kuravirus	Unclassified	Unclassified	Unclassified	Caudoviricetes	Uroviricota	Heunggongvirae	Duplodnaviria	Group I	PHG	Escherichia coli 172	Complete	High-quality	100	DTR (high-confidence)	0.9995052770448548	high_confidence_prediction	NC_028903	TRUE	FALSE	TRUE
NC_027350	Citrobacter phage Stevie	Citrobacter phage Stevie Tlsvirus Tempevirinae Drexlerviridae Caudoviricetes Uroviricota Heunggongvirae Duplodnaviria Viruses	49816	FALSE	42.838	DNA	2021-11-04	83	77.1084	22.8916	90.0976		0	Citrobacter	Tlsvirus	Tlsvirus	Tempevirinae	Drexlerviridae	Unclassified	Caudoviricetes	Uroviricota	Heunggongvirae	Duplodnaviria	Group I	PHG	Citrobacter freundii	High-quality	High-quality	98.88	AAI-based (high-confidence)	0.9980446118192352	high_confidence_prediction	NC_027350	TRUE	FALSE	TRUE
NC_025824	Escherichia phage fd	Escherichia phage fd Inovirus Inoviridae Tubulavirales Faserviricetes Hofneiviricota Loebvirae Monodnaviria Viruses	6408	FALSE	40.886	ss-DNA	2021-11-07	7	100	0	78.1835		0	Escherichia	Inovirus	Inovirus	Unclassified	Inoviridae	Tubulavirales	Faserviricetes	Hofneiviricota	Loebvirae	Monodnaviria	Group II	PHG	Unspecified	High-quality	High-quality	100	AAI-based (high-confidence)	0.992566	high_confidence_prediction	NC_025824	TRUE	FALSE	TRUE
NC_023593	Escherichia phage KBNP1711	Escherichia phage KBNP1711 Kuravirus Caudoviricetes Uroviricota Heunggongvirae Duplodnaviria Viruses	76184	FALSE	42.37	DNA	2021-11-03	123	18.6992	81.3008	89.2668		1	Escherichia	Kuravirus	Kuravirus	Unclassified	Unclassified	Unclassified	Caudoviricetes	Uroviricota	Heunggongvirae	Duplodnaviria	Group I	PHG	Escherichia coli KBP1711	High-quality	High-quality	99.85	AAI-based (high-confidence)	0.7870052770448549	medium_confidence_prediction	NC_023593	TRUE	FALSE	TRUE
NC_022989	Lactobacillus phage LL-Ku	Lactobacillus phage LL-Ku Cequinquevirus Caudoviricetes Uroviricota Heunggongvirae Duplodnaviria Viruses	31080	FALSE	41.602	DNA	2021-11-07	49	100	0	91.5444		0	Lactobacillus	Cequinquevirus	Cequinquevirus	Unclassified	Unclassified	Unclassified	Caudoviricetes	Uroviricota	Heunggongvirae	Duplodnaviria	Group I	PHG	Unspecified	High-quality	High-quality	97.3	AAI-based (high-confidence)	0.8252202643171807	medium_confidence_prediction	NC_022989	TRUE	FALSE	TRUE
NC_019917	Burkholderia phage BcepMigl	Burkholderia phage BcepMigl Lessievirus Caudoviricetes Uroviricota Heunggongvirae Duplodnaviria Viruses	62952	FALSE	65.505	DNA	2021-11-06	74	83.7838	16.2162	94.7214		1	Burkholderia	Lessievirus	Lessievirus	Unclassified	Unclassified	Unclassified	Caudoviricetes	Uroviricota	Heunggongvirae	Duplodnaviria	Group I	PHG	Burkholderia cenocepacia	High-quality	High-quality	100	AAI-based (high-confidence)	0.1375	medium_confidence_prediction	NC_019917	TRUE	FALSE	TRUE
NC_019916	Lactobacillus phage ATCC8014	Lactobacillus phage ATCC8014 Coetzeevirus Caudoviricetes Uroviricota Heunggongvirae Duplodnaviria Viruses	38002	FALSE	47.597	DNA	2021-11-07	60	100	0	93.603		0	Lactobacillus	Coetzeevirus	Coetzeevirus	Unclassified	Unclassified	Unclassified	Caudoviricetes	Uroviricota	Heunggongvirae	Duplodnaviria	Group I	PHG	Lactiplantibacillus plantarum ATCC 8014	High-quality	High-quality	99.99	AAI-based (high-confidence)	0.9986421056893562	high_confidence_prediction	NC_019916	TRUE	FALSE	TRUE
NC_019449	Lactobacillus phage c5	Lactobacillus phage c5 Cequinquevirus Caudoviricetes Uroviricota Heunggongvirae Duplodnaviria Viruses	31841	FALSE	42.018	DNA	2021-11-07	47	100	0	92.965		0	Lactobacillus	Cequinquevirus	Cequinquevirus	Unclassified	Unclassified	Unclassified	Caudoviricetes	Uroviricota	Heunggongvirae	Duplodnaviria	Group I	PHG	Lactobacillus delbrueckii subsp. bulgaricus	High-quality	High-quality	99.58	AAI-based (high-confidence)	0.825	medium_confidence_prediction	NC_019449	TRUE	FALSE	TRUE
NC_017688	Lactococcus phage ASCC191	Lactococcus phage ASCC191 Skunavirus Caudoviricetes Uroviricota Heunggongvirae Duplodnaviria Viruses	32414	FALSE	34.112	DNA	2021-11-07	58	44.8276	55.1724	88.8073		2	Lactococcus	Skunavirus	Skunavirus	Unclassified	Unclassified	Unclassified	Caudoviricetes	Uroviricota	Heunggongvirae	Duplodnaviria	Group I	PHG	Lactococcus lactis	High-quality	High-quality	100	AAI-based (high-confidence)	0.8848696795023974	medium_confidence_prediction	NC_017688	TRUE	FALSE	TRUE
NC_016570	Escherichia phage Cba120	Escherichia phage Cba120 Kuttervirus Cvivirinae Ackermannviridae Caudoviricetes Uroviricota Heunggongvirae Duplodnaviria Viruses	157304	FALSE	44.499	DNA	2021-11-06	203	35.468	64.532	91.9964		4	Escherichia	Kuttervirus	Kuttervirus	Cvivirinae	Ackermannviridae	Unclassified	Caudoviricetes	Uroviricota	Heunggongvirae	Duplodnaviria	Group I	PHG	Escherichia coli; O157:H7; NCTC 12900	High-quality	High-quality	99.52	AAI-based (high-confidence)	1	high_confidence_prediction	NC_016570	TRUE	FALSE	TRUE
NC_016562	Campylobacter phage CPX	Campylobacter phage CPX Fletchervirus Eucampyvirinae Caudoviricetes Uroviricota Heunggongvirae Duplodnaviria Viruses	132662	FALSE	26.043	DNA	2021-11-04	174	13.2184	86.7816	92.8065		6	Campylobacter	Fletchervirus	Fletchervirus	Eucampyvirinae	Unclassified	Unclassified	Caudoviricetes	Uroviricota	Heunggongvirae	Duplodnaviria	Group I	PHG	Campylobacter jejuni	High-quality	High-quality	100	AAI-based (high-confidence)	0.8858315024490704	medium_confidence_prediction	NC_016562	TRUE	FALSE	TRUE
NC_012743	Burkholderia phage BcepIL02	Burkholderia phage BcepIL02 Lessievirus Caudoviricetes Uroviricota Heunggongvirae Duplodnaviria Viruses	62715	FALSE	66.203	DNA	2021-11-06	76	85.5263	14.4737	93.3509		2	Burkholderia	Lessievirus	Lessievirus	Unclassified	Unclassified	Unclassified	Caudoviricetes	Uroviricota	Heunggongvirae	Duplodnaviria	Group I	PHG	Burkholderia cenocepacia	High-quality	High-quality	100	AAI-based (high-confidence)	0.1625	medium_confidence_prediction	NC_012743	TRUE	FALSE	TRUE
NC_015464	Campylobacter phage NCTC12673	Campylobacter phage NCTC12673 Fletchervirus Eucampyvirinae Caudoviricetes Uroviricota Heunggongvirae Duplodnaviria Viruses	135041	FALSE	26.154	DNA	2021-11-04	172	14.5349	85.4651	94.0544		3	Campylobacter	Fletchervirus	Fletchervirus	Eucampyvirinae	Unclassified	Unclassified	Caudoviricetes	Uroviricota	Heunggongvirae	Duplodnaviria	Group I	PHG	Campylobacter jejuni	High-quality	High-quality	100	AAI-based (high-confidence)	0.9540211701474528	high_confidence_prediction	NC_015464	TRUE	FALSE	TRUE
[truncated: 4,365 more rows]

## Sheet: Sup. Table 3
Supplementary Table 3: Inphared dataset
[truncated: 21,781 more rows]

## Sheet: Sup. Table 4
Supplementary Table 4: ICTV dataset
[truncated: 4,618 more rows]
